# Supplementary material for: In silico and in vitro chemometrics, cell toxicity and permeability of naringenin 8-sulphonate and derivatives
Source: Front Pharmacol. 2024 Jul 24;15:1398389. doi: 10.3389/fphar.2024.1398389 (PMC11303286; doi:10.3389/fphar.2024.1398389)
Supplement: Supplementary file 1 [file Table1.XLSX]

## Sheet: Sheet1
Unnamed: 0	chemicalClass	chemicalSubClass	coconut_id	directParentClassification	smiles	MaxEStateIndex	MinEStateIndex	MaxAbsEStateIndex	MinAbsEStateIndex	qed	MolWt	HeavyAtomMolWt	ExactMolWt	NumValenceElectrons	NumRadicalElectrons	MaxPartialCharge	MinPartialCharge	MaxAbsPartialCharge	MinAbsPartialCharge	FpDensityMorgan1	FpDensityMorgan2	FpDensityMorgan3	BCUT2D_MWHI	BCUT2D_MWLOW	BCUT2D_CHGHI	BCUT2D_CHGLO	BCUT2D_LOGPHI	BCUT2D_LOGPLOW	BCUT2D_MRHI	BCUT2D_MRLOW	BalabanJ	BertzCT	Chi0	Chi0n	Chi0v	Chi1	Chi1n	Chi1v	Chi2n	Chi2v	Chi3n	Chi3v	Chi4n	Chi4v	HallKierAlpha	Ipc	Kappa1	Kappa2	Kappa3
1	Flavonoids	Flavans	CNP0246725	Epigallocatechins	[H]OC=1C(OC([H])([H])[H])=C(O[H])C([H])=C(C1[H])C2([H])OC=3C(=C(O[H])C([H])=C(O[H])C3C([H])([H])C2([H])O[H])C([H])([H])N([H])C(=O)SC([H])([H])[H]	11.5773	-1.11224	11.5773	0.0107733	0.434758	423.443	402.275	423.099	156	0	0.27855	-0.507385	0.507385	0.27855	1.17241	1.82759	2.41379	32.1665	9.91524	2.34924	-2.32798	2.46848	-2.3125	8.12483	0.0187645	2.01926	925.287	21.2922	15.67	16.4865	13.7605	8.59429	9.81903	6.44851	7.22755	4.64715	5.16228	3.2666	3.4831	-2.98	2.37892e+06	20.7465	8.17563	3.93861
2	Flavonoids	Flavones	CNP0100299	Flavones	[H]OC=1C(OS(=O)(=O)O[H])=C([H])C(C=2OC=3C(C(=O)C2OC(=O)C=4C([H])=C(O[H])C(O[H])=C(O[H])C4[H])=C(O[H])C([H])=C(O[H])C3[H])=C([H])C1O[H]	13.2785	-5.22903	13.2785	0.479598	0.0999967	550.406	536.294	550.005	198	0	0.446109	-0.507678	0.507678	0.446109	0.789474	1.39474	2	32.2518	10.0749	2.26661	-2.13466	2.43595	-2.16207	7.80831	0.0729889	1.99333	1781.49	28.1016	18.3078	19.1243	17.6566	9.89079	11.2559	7.53327	8.5554	4.92991	5.32009	3.32588	3.67983	-5.35	1.23805e+08	25.7343	8.94615	4.70828
3	Flavonoids	Flavonoid glycosides	CNP0081356	Flavonoid-3-O-glycosides	[H]OC=1C(OS(=O)(=O)O[H])=C([H])C(C=2OC=3C(C(=O)C2OC4([H])OC([H])(C([H])(O[H])C([H])(O[H])C4([H])O[H])C([H])([H])[H])=C(O[H])C([H])=C(O[H])C3[H])=C([H])C1[H]	13.3509	-5.06456	13.3509	0.164617	0.215429	528.444	508.284	528.057	194	0	0.446107	-0.507678	0.507678	0.446107	0.944444	1.63889	2.30556	32.2518	9.99824	2.43599	-2.38388	2.39543	-2.58032	7.8083	-0.267859	1.93097	1480.19	26.5242	18.17	18.9865	16.7627	10.1591	11.5243	7.92025	8.94238	5.37714	5.76732	3.6278	3.9882	-3.6	5.32903e+07	25.4916	9.1226	4.74703
4	Flavonoids	Flavones	CNP0060739	Flavones	[H]C=1C(=O)C=2C(OC1C=3C(=C([H])C([H])=C([H])C3[H])C([H])([H])[H])=C([H])C([H])=C(C2[H])N([H])S(=O)(=O)C=4C([H])=C([H])C(Cl)=C([H])C4[H]	12.6576	-3.80965	12.6576	0.0730853	0.485787	425.893	409.765	425.049	146	0	0.261391	-0.455807	0.455807	0.261391	0.931034	1.65517	2.37931	35.4957	10.0566	2.15371	-2.09757	2.26699	-2.12842	7.92333	0.600811	1.72592	1376.35	20.5956	15.3474	16.9198	13.8313	8.75704	10.6182	6.56018	8.67902	4.51381	6.16298	3.02969	4.20518	-3.09	3.58076e+06	19.2362	7.38594	3.89867
5	Flavonoids	Flavones	CNP0122750	Flavones	[H]OC=1C(OS(=O)(=O)O[H])=C([H])C(C=2OC=3C(C(=O)C2[H])=C(O[H])C([H])=C(O[H])C3[H])=C([H])C1O[H]	12.1899	-4.99903	12.1899	0.0964975	0.329253	382.302	372.222	381.999	136	0	0.446109	-0.507678	0.507678	0.446109	0.923077	1.61538	2.26923	32.2518	10.0921	2.19002	-2.09448	2.40575	-2.06694	7.8083	0.357395	2.25303	1193.25	19.2233	12.5723	13.3888	12.0475	6.78025	8.1454	5.16611	6.18824	3.32906	3.71923	2.30856	2.66252	-3.44	396152	17.3852	5.82348	3.20257
6	Flavonoids	O-methylated flavonoids	CNP0270163	4'-O-methylated flavonoids	[H]OC1=C2C(=O)C(OS(=O)(=O)O[H])=C(OC2=C([H])C(O[H])=C1[H])C=3C([H])=C(O[H])C(OC([H])([H])[H])=C([H])C3[H]	12.6511	-5.12099	12.6511	0.0057568	0.477684	396.329	384.233	396.015	142	0	0.446245	-0.507678	0.507678	0.446245	1.03704	1.74074	2.33333	32.2518	10.0859	2.24529	-2.11235	2.38279	-2.15298	7.80831	0.372924	2.40598	1210.08	19.9304	13.5333	14.3498	12.6024	7.175	8.54015	5.32516	6.34729	3.54734	3.92463	2.47053	2.83252	-3.44	704470	18.354	6.37442	3.45203
7	Flavonoids	Flavones	CNP0137137	Flavones	[H]OC=1C(OS(=O)(=O)O[H])=C([H])C(C=2OC=3C(C(=O)C2[H])=C(O[H])C([H])=C(OS(=O)(=O)O[H])C3[H])=C([H])C1O[H]	12.3483	-5.08044	12.3483	0.218944	0.263519	462.366	452.286	461.956	160	0	0.446109	-0.506892	0.506892	0.446109	0.8	1.43333	2.03333	32.2533	10.0921	2.19879	-2.0997	2.4071	-2.07532	7.8106	0.357272	2.2293	1435.62	22.4304	14.2053	15.8383	13.732	7.44334	10.1736	5.65468	7.69894	3.51934	4.31259	2.46784	3.16122	-3.53	1.91538e+06	21.1854	7.06239	4.54303
8	Flavonoids	Biflavonoids and polyflavonoids	CNP0222982	Biflavonoids and polyflavonoids	[H]OC=1C(O[H])=C([H])C(=C([H])C1O[H])C2([H])OC=3C(=C(O[H])C([H])=C(O[H])C3C4([H])C=5C(OC([H])(C=6C([H])=C(O[H])C(O[H])=C([H])C6[H])C4([H])O[H])=C([H])C(O[H])=C([H])C5O[H])C([H])(SC([H])([H])C=7C([H])=C([H])C([H])=C([H])C7[H])C2([H])O[H]	12.0674	-1.67823	12.0674	0.0122078	0.102151	716.717	684.461	716.156	264	0	0.199777	-0.507679	0.507679	0.199777	0.529412	1.15686	1.84314	32.1666	9.77015	2.48276	-2.41719	2.6048	-2.37266	7.98372	0.000563006	1.45061	2117.08	36.2999	26.3209	27.1374	24.3323	15.5986	16.6474	12.3569	13.4868	9.11787	10.4915	6.74607	8.04488	-5.83	1.962e+11	33.6569	12.8076	5.82032
9	Flavonoids	O-methylated flavonoids	CNP0380934	4'-O-methylated flavonoids	[H]OC1=C2C(=O)C([H])([H])C([H])(OC2=C([H])C(O[H])=C1[H])C=3C([H])=C(OS(=O)(=O)O[H])C(OC([H])([H])[H])=C([H])C3[H]	12.3248	-4.78178	12.3248	0.00294802	0.677206	382.346	368.234	382.036	138	0	0.446107	-0.507679	0.507679	0.446107	1.15385	1.88462	2.53846	32.2518	9.9504	2.31166	-2.26129	2.42432	-2.20347	7.80829	0.0844125	1.99539	981.455	19.0601	13.3706	14.1871	12.1749	7.28345	8.64859	5.49319	6.51531	3.73953	4.12971	2.68324	3.04039	-2.98	463313	17.8306	6.39011	3.50602
10	Flavonoids	O-methylated flavonoids	CNP0128337	6-O-methylated flavonoids	[H]OC=1C(OC([H])([H])[H])=C(OS(=O)(=O)O[H])C([H])=C2OC(=C(OC([H])([H])[H])C(=O)C12)C=3C([H])=C(O[H])C(O[H])=C([H])C3[H]	12.8701	-4.98723	12.8701	0.128431	0.345751	426.355	412.243	426.026	154	0	0.446111	-0.50426	0.50426	0.446111	0.965517	1.62069	2.17241	32.2518	10.08	2.25899	-2.13767	2.44316	-2.10486	7.80831	0.342899	2.40807	1275	21.5077	14.8642	15.6807	13.5679	7.71002	9.07517	5.63781	6.65994	3.87674	4.26691	2.6893	3.04001	-3.64	1.84004e+06	20.1035	7.07041	3.57594
11	Flavonoids	Sulfated flavonoids	CNP0350851	3-sulfated flavonoids	[H]OS(=O)(=O)OC=1C(=O)C=2C(OC1C=3C([H])=C([H])C([H])=C([H])C3[H])=C([H])C(OC([H])([H])[H])=C([H])C2[H]	12.5986	-4.89634	12.5986	0.0917881	0.722933	348.332	336.236	348.03	124	0	0.446244	-0.496624	0.496624	0.446244	1.08333	1.79167	2.41667	32.2518	10.1037	2.21907	-2.09641	2.32045	-2.15177	7.80831	0.380849	2.3707	1052.97	17.3196	12.4238	13.2403	11.3872	6.76016	8.12531	4.82861	5.85074	3.2825	3.65979	2.24394	2.60593	-2.84	246697	16.0332	5.98665	3.09827
12	Flavonoids	Flavonoid glycosides	CNP0138426	Flavonoid-7-O-glycosides	[H]OC=1C(OS(=O)(=O)O[H])=C(OC2([H])OC([H])(C([H])(O[H])C([H])(O[H])C2([H])O[H])C([H])([H])O[H])C([H])=C3OC(C=4C([H])=C([H])C([H])=C([H])C4[H])=C([H])C(=O)C13	12.7442	-5.24949	12.7442	0.0877206	0.23067	512.445	492.285	512.062	188	0	0.44624	-0.503508	0.503508	0.44624	1	1.68571	2.31429	32.2518	9.99213	2.44948	-2.39148	2.43868	-2.59589	7.80837	-0.277168	1.86694	1383.83	25.4908	17.5846	18.4011	16.4962	10.0317	11.3968	7.59269	8.61482	5.25128	5.62857	3.56941	3.9411	-3.24	4.51495e+07	24.871	9.42614	4.94082
13	Flavonoids	Flavans	CNP0272166	Epigallocatechins	[H]OC=1C(O[H])=C([H])C(=C([H])C1O[H])C2([H])OC=3C(SC4([H])OC([H])(C([H])(O[H])C([H])(O[H])C4([H])O[H])C([H])([H])O[H])=C(O[H])C([H])=C(O[H])C3C([H])([H])C2([H])O[H]	10.6144	-1.65563	10.6144	0.0405076	0.231305	500.478	476.286	500.099	186	0	0.199777	-0.507384	0.507384	0.199777	0.823529	1.47059	2.08824	32.1667	9.9333	2.44922	-2.3987	2.51716	-2.57011	7.99624	-0.205245	1.71775	1053.2	24.8945	17.3846	18.2011	16.027	10.1756	11.0552	8.08443	9.193	5.80613	7.05864	3.97002	5.15904	-2.65	2.86864e+07	24.4738	9.18557	4.15478
14	Flavonoids	Flavonoid glycosides	CNP0081193	Flavonoid O-glucuronides	[H]OC(=O)C1([H])OC([H])(OC=2C(OS(=O)(=O)O[H])=C([H])C([H])=C(C=3OC=4C(C(=O)C3OS(=O)(=O)O[H])=C(OS(=O)(=O)O[H])C([H])=C(OC([H])([H])[H])C4[H])C2[H])C([H])(O[H])C([H])(O[H])C1([H])O[H]	13.4865	-5.57917	13.4865	0.257606	0.107809	732.581	712.421	731.961	258	0	0.446245	-0.496479	0.496479	0.446245	0.787234	1.38298	1.93617	32.2547	9.98775	2.48089	-2.38057	2.40929	-2.60719	7.81309	-0.270776	1.9873	2105.19	35.2229	22.7525	25.202	21.5803	12.0131	16.1086	9.13575	12.2021	5.96757	7.12521	4.10934	5.19429	-4.31	5.04512e+09	35.5425	12.7113	8.16406
15	Flavonoids	Flavonoid glycosides	CNP0172365	Flavonoid-3-O-glucuronides	[H]OC(=O)C1([H])OC([H])(OC=2C(=O)C=3C(OC2C=4C([H])=C(OS(=O)(=O)O[H])C(O[H])=C([H])C4[H])=C([H])C(O[H])=C([H])C3O[H])C([H])(O[H])C([H])(O[H])C1([H])O[H]	13.3685	-5.12832	13.3685	0.27875	0.168977	558.426	540.282	558.032	204	0	0.446107	-0.507678	0.507678	0.446107	0.947368	1.63158	2.26316	32.2518	9.98716	2.48288	-2.37914	2.39597	-2.60892	7.8083	-0.270837	1.93003	1578.31	28.1016	18.5254	19.3419	17.6734	10.2982	11.6633	7.97397	8.9961	5.38173	5.77191	3.66644	4.02684	-4.13	1.27307e+08	26.9196	9.63331	5.00858
16	Flavonoids	Flavans	CNP0116479	Catechins	[H]OC=1C(O[H])=C([H])C([H])=C(C1[H])C2([H])OC=3C(=C(O[H])C([H])=C(O[H])C3[H])C([H])(SC([H])([H])C([H])([H])O[H])C2([H])O[H]	10.7643	-1.09404	10.7643	0.103585	0.451541	366.391	348.247	366.077	134	0	0.157305	-0.507679	0.507679	0.157305	0.96	1.72	2.4	32.1666	9.92988	2.40228	-2.36711	2.51911	-2.33102	7.99136	0.0173816	2.05558	779.832	18.1375	13.0328	13.8493	11.9179	7.56981	8.61856	5.6689	6.91835	3.98051	5.27246	2.86152	3.96432	-2.29	392578	17.5304	6.90957	3.27979
17	Flavonoids	Biflavonoids and polyflavonoids	CNP0225430	Biflavonoids and polyflavonoids	[H]OC=1C(O[H])=C([H])C(=C([H])C1O[H])C23OC4=C(C=5OC([H])(C=6C([H])=C(O[H])C(O[H])=C(O[H])C6[H])C([H])(O[H])C([H])(SC([H])([H])C([H])([H])O[H])C5C(O[H])=C4[H])C([H])(C=7C(O2)=C([H])C(O[H])=C([H])C7O[H])C3([H])O[H]	12.0985	-2.34584	12.0985	0.00513403	0.134581	684.628	656.404	684.115	252	0	0.304971	-0.507679	0.507679	0.304971	0.645833	1.20833	1.8125	32.1666	9.73708	2.60472	-2.50522	2.64295	-2.57343	7.99139	-0.218669	1.51227	1936.05	34.3941	24.342	25.1585	22.7658	14.3606	15.4094	11.536	12.7855	8.68475	9.97669	6.61303	7.70672	-5.29	3.76632e+10	31.3165	10.8797	4.40569
18	Flavonoids	Flavonoid glycosides	CNP0174262	Flavonoid C-glycosides	[H]OC=1C=2C(=O)C([H])=C(OC2C([H])=C(O[H])C1C3([H])OC([H])(C([H])(O[H])C([H])(O[H])C3([H])OS(=O)(=O)O[H])C([H])([H])O[H])C=4C([H])=C([H])C(O[H])=C([H])C4[H]	12.8658	-5.23585	12.8658	0.0282826	0.222354	512.445	492.285	512.062	188	0	0.397321	-0.507966	0.507966	0.397321	1	1.65714	2.25714	32.2518	9.89367	2.48989	-2.41158	2.45342	-2.56116	7.80465	-0.225515	1.88551	1413.89	25.654	17.5462	18.3627	16.4069	10.0118	11.377	7.80035	8.84826	5.54681	6.01223	3.92373	4.41931	-3.24	3.87214e+07	24.871	9.08501	4.67651
19	Flavonoids	Flavans	CNP0186683	Catechin gallates	[H]OC=1C(O[H])=C([H])C(C(=O)OC2([H])C([H])(OC=3C(=C(O[H])C([H])=C(O[H])C3[H])C2([H])SC([H])([H])C([H])([H])N([H])[H])C=4C([H])=C(O[H])C(O[H])=C([H])C4[H])=C([H])C1O[H]	13.0895	-1.16757	13.0895	0.103525	0.175606	517.512	494.328	517.104	190	0	0.33838	-0.507679	0.507679	0.33838	0.888889	1.58333	2.22222	32.1666	9.92528	2.44203	-2.38913	2.53411	-2.37234	7.99146	-0.0202852	1.8287	1291.29	26.1455	18.5286	19.3451	17.0995	10.6231	11.6719	7.97641	9.22586	5.53199	6.86646	3.89374	5.07527	-4.16	7.97481e+07	24.9486	9.83527	4.67788
20	Flavonoids	Flavones	CNP0227616	Flavones	[H]C=1C(=O)C=2C(OC1C=3C([H])=C([H])C([H])=C([H])C3[H])=C([H])C(OC(=O)C([H])([H])C([H])([H])C([H])([H])N([H])S(=O)(=O)C=4C([H])=C([H])C(=C([H])C4[H])C([H])([H])[H])=C([H])C2[H]	12.4571	-3.63342	12.4571	0.0163278	0.228772	477.538	454.354	477.125	174	0	0.31073	-0.455675	0.455675	0.31073	0.970588	1.70588	2.44118	32.2333	10.1184	2.14045	-2.0808	2.24721	-2.25155	7.89107	-0.133977	1.3684	1475.77	24.1312	18.4846	19.3011	16.3145	10.7209	12.204	7.78734	9.5543	5.17168	6.64861	3.36606	4.44018	-3.75	4.22636e+07	23.4096	10.0269	5.59164
21	Flavonoids	Flavones	CNP0381161	Flavones	[H]OC1=C2C(=O)C([H])=C(OC2=C([H])C(OC(=O)C([H])(N([H])C(=O)C([H])([H])[H])C([H])([H])C([H])([H])SC([H])([H])[H])=C1[H])C=3C([H])=C([H])C([H])=C([H])C3[H]	12.5365	-0.823656	12.5365	0.00437587	0.44001	427.478	406.31	427.109	156	0	0.33356	-0.506893	0.506893	0.33356	1.2	1.93333	2.6	32.1664	10.1095	2.22252	-2.16146	2.30895	-2.41972	7.98099	-0.138642	1.95192	1125.67	21.673	16.5071	17.3236	14.3842	9.22773	10.6216	6.61214	7.59774	4.33279	4.97674	2.96439	3.43579	-3.26	4.52903e+06	21.4489	9.49218	5.01281
22	Flavonoids	Flavones	CNP0115754	Flavones	[H]OC1=C2C(=O)C(OS(=O)(=O)O[H])=C(OC2=C([H])C(OS(=O)(=O)O[H])=C1[H])C=3C([H])=C([H])C(O[H])=C([H])C3[H]	12.7062	-5.1801	12.7062	0.0148527	0.409448	446.367	436.287	445.961	154	0	0.446245	-0.507966	0.507966	0.446245	0.862069	1.44828	2	32.2533	10.0927	2.24719	-2.10971	2.36477	-2.15542	7.81061	0.377987	2.37392	1369.55	21.5601	13.8354	15.4684	13.3381	7.30905	10.0393	5.47397	7.51823	3.42608	4.20643	2.41138	3.1128	-3.33	1.35874e+06	20.4054	6.92682	4.57031
23	Flavonoids	Flavans	CNP0350732	Catechins	[H]C1=C2OC([H])(C=3C([H])=C(OC([H])([H])[H])C(OC([H])([H])[H])=C([H])C3[H])C([H])(OS(=O)(=O)C=4C([H])=C([H])C(=C([H])C4[H])C([H])([H])[H])C([H])([H])C2=C(OC([H])([H])[H])C([H])=C1OC([H])([H])[H]	13.2053	-4.08247	13.2053	0.0709762	0.418491	500.569	472.345	500.15	186	0	0.296894	-0.496481	0.496481	0.296894	0.8	1.48571	2.11429	32.24	9.93512	2.38041	-2.34041	2.44745	-2.34664	7.86379	0.0406536	1.7897	1301.67	25.1646	20.2322	21.0487	16.7879	10.9271	12.3353	8.0652	9.6373	5.89016	7.24023	4.04311	5.11803	-3.43	6.48301e+07	24.6869	10.0509	5.01044
24	Flavonoids	Flavans	CNP0217168	Catechin gallates	[H]OC=1C(O[H])=C([H])C(C(=O)OC2([H])C([H])(OC=3C(=C(O[H])C([H])=C(O[H])C3[H])C2([H])SC([H])([H])C=4C([H])=C([H])C([H])=C([H])C4[H])C=5C([H])=C(O[H])C(O[H])=C(O[H])C5[H])=C([H])C1O[H]	13.3322	-1.29112	13.3322	0.0392014	0.116075	580.567	556.375	580.104	212	0	0.33838	-0.507679	0.507679	0.33838	0.756098	1.34146	1.95122	32.1666	9.92329	2.44636	-2.39	2.54623	-2.36986	7.98374	-0.0203448	1.63482	1577.09	29.4216	21.0007	21.8172	19.5278	12.1194	13.1681	9.27315	10.403	6.48165	7.84472	4.53114	5.88711	-5.1	1.14995e+09	27.4663	10.8141	5.36653
25	Flavonoids	O-methylated flavonoids	CNP0186879	4'-O-methylated flavonoids	[H]OC1=C2C(=O)C([H])=C(OC2=C([H])C(OS(=O)(=O)O[H])=C1[H])C=3C([H])=C(OS(=O)(=O)O[H])C(OC([H])([H])[H])=C([H])C3[H]	12.4068	-4.90757	12.4068	0.054635	0.450923	460.394	448.298	459.977	160	0	0.446107	-0.506892	0.506892	0.446107	0.9	1.56667	2.16667	32.2533	10.0994	2.18027	-2.1039	2.35307	-2.07935	7.81059	0.359926	2.18978	1404.15	22.2672	14.7965	16.4295	13.8593	7.69183	10.4221	5.6782	7.72246	3.62814	4.42139	2.56401	3.2606	-3.33	2.23738e+06	21.3806	7.49035	4.79847
26	Flavonoids	Flavans	CNP0148932	Epigallocatechins	[H]OC=1C(O[H])=C([H])C(=C([H])C1O[H])C2([H])OC3=C(C(O[H])=C(C(O[H])=C3[H])C([H])(SC([H])([H])C([H])([H])O[H])C([H])([H])[H])C([H])(SC([H])([H])C([H])([H])O[H])C2([H])O[H]	11.1062	-1.27214	11.1062	0.0632205	0.257364	486.564	460.356	486.102	176	0	0.199777	-0.507343	0.507343	0.199777	0.90625	1.53125	2.125	32.1678	9.90865	2.41987	-2.37598	2.55848	-2.33353	7.99363	0.0172	2.10307	945.767	23.5766	17.1723	18.8053	15.2048	9.83936	11.9369	7.25822	9.95635	5.15319	7.59912	3.70127	5.65297	-2.18	9.63055e+06	24.4622	10.1753	4.61912
27	Flavonoids	Sulfated flavonoids	CNP0309607	3-sulfated flavonoids	[H]OC1=C2C(=O)C(OS(=O)(=O)O[H])=C(OC2=C([H])C(O[H])=C1[H])C=3C([H])=C(OS(=O)(=O)O[H])C(O[H])=C([H])C3[H]	12.6944	-5.27446	12.6944	0.326914	0.333726	462.366	452.286	461.956	160	0	0.446245	-0.507678	0.507678	0.446245	0.833333	1.46667	2.06667	32.2533	10.0864	2.25246	-2.11527	2.3877	-2.15391	7.81065	0.370751	2.38408	1435.62	22.4304	14.2053	15.8383	13.7488	7.44932	10.1796	5.6321	7.67636	3.52339	4.29085	2.47487	3.19727	-3.53	1.97644e+06	21.1854	7.06239	4.3807
28	Flavonoids	Flavonoid glycosides	CNP0140169	Flavonoid-7-O-glucuronides	[H]OC(=O)C1([H])OC([H])(OC=2C([H])=C3OC(C=4C([H])=C(O[H])C(O[H])=C([H])C4[H])=C([H])C(=O)C3=C(O[H])C2[H])C([H])(O[H])C([H])(O[H])C1([H])OS(=O)(=O)O[H]	12.5909	-5.24893	12.5909	0.078826	0.155554	542.427	524.283	542.037	198	0	0.397325	-0.506893	0.506893	0.397325	0.945946	1.64865	2.27027	32.2518	9.98788	2.51012	-2.39062	2.35095	-2.61883	7.80467	-0.266348	1.69232	1528.92	27.2313	18.1556	18.9721	17.2459	10.1489	11.5141	7.84485	8.89276	5.31613	5.78156	3.64548	4.14106	-3.93	8.50228e+07	26.1421	9.5053	5.28544
29	Flavonoids	O-methylated flavonoids	CNP0171721	3'-O-methylated flavonoids	[H]OC=1C(O[H])=C(OS(=O)(=O)O[H])C([H])=C2OC(C=3C([H])=C(OC([H])([H])[H])C(O[H])=C([H])C3[H])=C([H])C(=O)C12	12.3437	-5.00648	12.3437	0.00583759	0.377192	396.329	384.233	396.015	142	0	0.446111	-0.504254	0.504254	0.446111	1	1.7037	2.33333	32.2518	10.0945	2.21525	-2.09981	2.41813	-2.07536	7.8083	0.358494	2.26595	1210.08	19.9304	13.5333	14.3498	12.6024	7.175	8.54015	5.31765	6.33977	3.59092	3.9811	2.41929	2.77325	-3.44	735172	18.354	6.37442	3.45203
30	Flavonoids	Flavans	CNP0152860	Catechins	[H]OC=1C(SC([H])([H])C([H])([H])O[H])=C(C([H])=C([H])C1O[H])C2([H])OC=3C(=C(O[H])C([H])=C(O[H])C3[H])C([H])([H])C2([H])O[H]	10.4716	-1.01355	10.4716	0.0950976	0.355586	366.391	348.247	366.077	134	0	0.171248	-0.507679	0.507679	0.171248	1.08	1.84	2.56	32.1665	9.93492	2.34116	-2.3211	2.46469	-2.30385	7.99062	0.0181315	2.02985	793.051	18.1375	13.0852	13.9017	11.9179	7.60067	8.58627	5.67522	6.7804	3.97172	5.07615	2.8289	3.71646	-2.29	394765	17.5304	6.90957	3.27979
31	Flavonoids	O-methylated flavonoids	CNP0167366	6-O-methylated flavonoids	[H]OC=1C(OC([H])([H])[H])=C(O[H])C([H])=C2OC(=C(OS(=O)(=O)O[H])C(=O)C12)C=3C([H])=C([H])C(O[H])=C([H])C3[H]	12.7604	-5.11533	12.7604	0.11134	0.477684	396.329	384.233	396.015	142	0	0.446245	-0.507966	0.507966	0.446245	1.03704	1.66667	2.22222	32.2518	10.0869	2.26114	-2.12183	2.4294	-2.15433	7.80831	0.345507	2.4503	1192.83	19.9304	13.5333	14.3498	12.6192	7.18098	8.54613	5.29806	6.32019	3.57253	3.94982	2.47137	2.83336	-3.44	739072	18.354	6.37442	3.32433
32	Flavonoids	Flavonoid glycosides	CNP0271837	Flavonoid-8-O-glycosides	[H]OC1=C(OC2([H])OC([H])(C([H])(O[H])C([H])(O[H])C2([H])O[H])C([H])([H])O[H])C=3OC(=C(OS(=O)(=O)O[H])C(=O)C3C(O[H])=C1[H])C=4C([H])=C(O[H])C(O[H])=C([H])C4[H]	13.2301	-5.36103	13.2301	0.305951	0.12433	560.442	540.282	560.047	206	0	0.446245	-0.506885	0.506885	0.446245	0.868421	1.55263	2.15789	32.2518	9.99184	2.45102	-2.3909	2.44529	-2.59587	7.80832	-0.277081	1.97942	1545.29	28.1016	18.6942	19.5107	17.7283	10.4525	11.8177	8.06719	9.08932	5.54785	5.92514	3.72573	4.08772	-3.84	1.39363e+08	27.2017	9.79919	4.85954
33	Flavonoids	Sulfated flavonoids	CNP0143310	3-sulfated flavonoids	[H]OC1=C2C(=O)C(OS(=O)(=O)O[H])=C(OC2=C([H])C(O[H])=C1[H])C=3C([H])=C(O[H])C(O[H])=C([H])C3[H]	12.5702	-5.14102	12.5702	0.0964975	0.329253	382.302	372.222	381.999	136	0	0.446245	-0.507678	0.507678	0.446245	0.923077	1.61538	2.23077	32.2518	10.0865	2.24421	-2.10629	2.38007	-2.15283	7.80831	0.380249	2.4401	1193.25	19.2233	12.5723	13.3888	12.0644	6.78623	8.15138	5.14202	6.16415	3.3439	3.72119	2.30397	2.66597	-3.44	412540	17.3852	5.82348	3.07714
34	Flavonoids	Biflavonoids and polyflavonoids	CNP0314990	Biflavonoids and polyflavonoids	[H]OC1=C2C(OC(C=3C([H])=C(O[H])C(O[H])=C([H])C3[H])=C([H])C2=O)=C(C(OS(=O)(=O)O[H])=C1[H])C4([H])C(=O)C=5C(OC4([H])C=6C([H])=C([H])C(O[H])=C([H])C6[H])=C([H])C(O[H])=C([H])C5O[H]	14.2868	-5.34541	14.2868	0.0376032	0.106649	636.543	616.383	636.057	230	0	0.445989	-0.507967	0.507967	0.445989	0.733333	1.44444	2.11111	32.2518	9.79192	2.44857	-2.33867	2.5218	-2.30777	7.8083	0.0773036	1.72973	2204.01	32.3692	22.402	23.2185	21.2122	12.8028	14.168	10.011	11.0332	7.12102	7.5112	5.23962	5.60443	-5.93	6.59793e+09	29.1557	10.3575	5.14995
35	Flavonoids	O-methylated flavonoids	CNP0358927	7-O-methylated flavonoids	[H]OC1=C2C(=O)C(OS(=O)(=O)O[H])=C(OC2=C([H])C(OC([H])([H])[H])=C1[H])C=3C([H])=C(OS(=O)(=O)O[H])C(OS(=O)(=O)O[H])=C([H])C3[H]	12.9235	-5.36613	12.9235	0.0140327	0.278763	556.457	544.361	555.929	190	0	0.446245	-0.50689	0.50689	0.446245	0.8	1.37143	1.91429	32.2547	10.086	2.2643	-2.12973	2.39664	-2.15643	7.81394	0.360969	2.39554	1701.68	26.3446	16.7993	19.2488	15.9713	8.50118	12.5966	6.3038	9.37019	3.92683	5.08447	2.7569	3.84065	-3.62	1.65984e+07	25.993	8.86774	6.28813
36	Flavonoids	Biflavonoids and polyflavonoids	CNP0171155	Biflavonoids and polyflavonoids	[H]OC=1C(O[H])=C([H])C(C(=O)OC2([H])C([H])(OC=3C(=C(O[H])C([H])=C(O[H])C3C4([H])C=5C(OC([H])(C=6C([H])=C(O[H])C(O[H])=C(O[H])C6[H])C4([H])O[H])=C([H])C(O[H])=C([H])C5O[H])C2([H])SC([H])([H])C([H])([H])O[H])C=7C([H])=C(O[H])C(O[H])=C(O[H])C7[H])=C([H])C1O[H]	13.7352	-1.93186	13.7352	0.132842	0.0783365	838.749	804.477	838.141	310	0	0.33838	-0.507679	0.507679	0.33838	0.576271	1.0678	1.61017	32.1666	9.76956	2.50049	-2.42573	2.611	-2.39195	7.99143	-0.0224432	1.47918	2436.78	42.7724	29.8239	30.6404	27.9069	17.2522	18.3009	13.5567	14.8062	9.85164	11.133	7.25456	8.3963	-7.16	5.66812e+12	40.0516	14.9726	6.87225
37	Flavonoids	Flavans	CNP0083676	Catechins	[H]OC=1C(O[H])=C([H])C([H])=C(C1[H])C2([H])OC=3C(=C(O[H])C([H])=C(O[H])C3[H])C([H])([H])C2([H])OS(=O)(=O)O[H]	11.1343	-4.8294	11.1343	0.0881968	0.397927	370.335	356.223	370.036	134	0	0.397277	-0.507679	0.507679	0.397277	1	1.72	2.36	32.2518	9.93627	2.36818	-2.32694	2.43497	-2.34191	7.80462	0.0332832	2.07105	922.84	18.353	12.5259	13.3424	11.6368	7.02907	8.39422	5.49472	6.54263	3.74032	4.23071	2.68852	3.16986	-2.69	275895	17.1434	5.98934	3.55011
38	Flavonoids	Flavones	CNP0171186	Flavones	[H]C=1C(=O)C=2C(OC1C=3C(F)=C([H])C([H])=C([H])C3[H])=C([H])C([H])=C(C2[H])N([H])S(=O)(=O)C=4C([H])=C([H])C([H])=C([H])C4[H]	13.9795	-3.78383	13.9795	0.10483	0.55567	395.411	381.299	395.063	140	0	0.261389	-0.455705	0.455705	0.261389	0.857143	1.57143	2.32143	32.2333	10.1077	2.15219	-2.09155	2.26139	-2.1277	7.92331	0.593611	1.7469	1331.63	19.7254	14.4248	15.2413	13.4375	8.34635	9.82952	6.08424	7.76664	4.17216	5.56936	2.82726	3.89782	-3.45	2.5438e+06	17.9387	6.93652	3.3937
39	Flavonoids	O-methylated flavonoids	CNP0244300	4'-O-methylated flavonoids	[H]C=1C(=O)C=2C(OC1C=3C([H])=C([H])C(OC([H])([H])[H])=C([H])C3[H])=C([H])C([H])=C(C2[H])N([H])S(=O)(=O)C=4C([H])=C([H])C(Br)=C([H])C4[H]	12.6541	-3.78472	12.6541	0.118227	0.427788	486.343	470.215	484.993	152	0	0.261391	-0.496768	0.496768	0.261391	0.933333	1.63333	2.3	79.9187	10.1109	2.15158	-2.09427	2.26271	-2.12838	9.103	0.414574	1.6815	1378.23	21.3028	15.7557	18.1582	14.3525	8.86343	11.1396	6.47376	9.07184	4.47782	6.40368	2.94514	4.25898	-3.1	6.16148e+06	20.1841	7.96537	4.09982
40	Flavonoids	Flavones	CNP0399425	Flavones	[H]C1=C2C(=O)C(=C(OC2=C(C(=O)N([H])C([H])(C(=O)OC([H])([H])[H])C([H])([H])C([H])([H])SC([H])([H])[H])C([H])=C1[H])C=3C([H])=C([H])C([H])=C([H])C3[H])C([H])([H])[H]	13.0089	-0.781509	13.0089	0.192533	0.579857	425.506	402.322	425.13	156	0	0.327896	-0.467485	0.467485	0.327896	1.13333	1.86667	2.53333	32.1664	10.0338	2.24105	-2.16538	2.26942	-2.41605	7.98099	-0.142441	2.07543	1123.64	21.673	17.0599	17.8764	14.4728	9.47022	10.8641	6.76428	7.74987	4.82725	5.4712	3.21617	3.68758	-3.06	5.57452e+06	21.6441	9.62647	4.40869
41	Flavonoids	Flavones	CNP0010019	Flavones	[H]C=1C(Br)=C([H])C([H])=C(C1[H])S(=O)(=O)OC=2C(=O)C=3C(OC2C=4C([H])=C([H])C(OC([H])([H])C([H])([H])[H])=C([H])C4[H])=C([H])C([H])=C([H])C3[H]	13.1735	-4.27404	13.1735	0.0207733	0.329796	501.354	484.218	499.993	158	0	0.33898	-0.493889	0.493889	0.33898	0.935484	1.6129	2.29032	79.9187	10.1012	2.24693	-2.12098	2.33266	-2.16477	9.103	0.340032	1.88137	1391.21	22.0099	16.371	18.7735	14.8862	9.37959	11.5808	6.53436	8.99636	4.47903	6.24329	3.01895	4.21972	-3.1	1.04252e+07	21.1442	8.56498	4.35281
42	Flavonoids	O-methylated flavonoids	CNP0342704	2'-O-methylated flavonoids	[H]C=1C(=O)C=2C(OC1C=3C(OC([H])([H])[H])=C([H])C([H])=C([H])C3[H])=C([H])C([H])=C(C2[H])N([H])S(=O)(=O)C=4C([H])=C([H])C(OC([H])([H])[H])=C([H])C4[H]	12.7389	-3.8347	12.7389	0.0758814	0.483879	437.473	418.321	437.093	158	0	0.261394	-0.496767	0.496767	0.261394	0.870968	1.6129	2.32258	32.2333	10.101	2.16046	-2.10485	2.30849	-2.12915	7.92332	0.414132	1.69788	1408.46	22.0099	16.7859	17.6024	14.9073	9.2928	10.776	6.66715	8.34955	4.72151	6.11871	3.16966	4.21916	-3.78	1.07934e+07	20.4911	8.15571	4.10388
43	Flavonoids	Flavonoid glycosides	CNP0130527	Flavonoid-3-O-glycosides	[H]OC1=C2C(OC([H])(C=3C([H])=C([H])C(O[H])=C([H])C3[H])C([H])(OC4([H])OC([H])([H])C([H])(OS(=O)(=O)O[H])C([H])(O[H])C4([H])O[H])C2=O)=C([H])C(O[H])=C1[H]	13.2806	-4.95832	13.2806	0.071223	0.293465	500.434	480.274	500.062	184	0	0.397298	-0.507967	0.507967	0.397298	0.970588	1.64706	2.29412	32.2518	9.91988	2.47367	-2.39726	2.4322	-2.56619	7.80464	-0.279804	1.64845	1179.7	24.7837	17.0846	17.9011	15.9414	9.79023	11.1554	7.63427	8.68218	5.28182	5.77222	3.71848	4.20026	-2.98	2.45909e+07	24.1543	8.99344	4.78282
44	Flavonoids	Flavones	CNP0036707	Flavones	[H]C=1C(=O)C=2C(OC1C=3C([H])=C([H])C(=C([H])C3[H])C(C([H])([H])[H])(C([H])([H])[H])C([H])([H])[H])=C([H])C([H])=C(C2[H])N([H])S(=O)(=O)C=4C([H])=C([H])C(=C([H])C4[H])C([H])([H])[H]	12.7871	-3.76163	12.7871	0.032806	0.42463	447.556	422.356	447.15	164	0	0.26139	-0.455817	0.455817	0.26139	0.84375	1.5	2.125	32.2333	9.86388	2.16219	-2.18584	2.27898	-2.12943	7.92332	0.589338	1.6664	1443.47	23.0956	18.4694	19.2859	15.0258	10.3121	11.7952	8.93174	10.6141	5.34607	6.74327	3.42802	4.47753	-3.38	1.12443e+07	21.837	7.94925	4.45595
45	Flavonoids	Sulfated flavonoids	CNP0179882	3-sulfated flavonoids	[H]OC1=C2C(=O)C(OS(=O)(=O)O[H])=C(OC2=C([H])C(=C1[H])C([H])([H])[H])C=3C([H])=C(O[H])C(=C([H])C3[H])C([H])([H])[H]	12.7013	-5.04226	12.7013	0.00902542	0.592245	378.358	364.246	378.041	136	0	0.446245	-0.507662	0.507662	0.446245	1.03846	1.73077	2.34615	32.2518	10.0604	2.2401	-2.11105	2.35884	-2.15377	7.80831	0.380721	2.4401	1191.59	19.2233	13.6779	14.4944	12.0644	7.33902	8.70417	5.75895	6.78108	3.7372	4.11449	2.53798	2.89997	-3.04	412540	17.7725	6.04177	3.21554
46	Flavonoids	O-methylated flavonoids	CNP0325346	6-O-methylated flavonoids	[H]OC=1C(OC([H])([H])[H])=C(O[H])C([H])=C2OC(=C(OS(=O)(=O)O[H])C(=O)C12)C=3C([H])=C(OC([H])([H])[H])C(O[H])=C([H])C3[H]	12.8836	-5.16227	12.8836	0.0204608	0.437866	426.355	412.243	426.026	154	0	0.446245	-0.504254	0.504254	0.446245	0.965517	1.65517	2.24138	32.2518	10.0807	2.26648	-2.12931	2.4363	-2.1547	7.80831	0.345493	2.45543	1275	21.5077	14.8642	15.6807	13.5679	7.71002	9.07517	5.63781	6.65994	3.88495	4.26223	2.67743	3.03942	-3.64	1.86053e+06	20.1035	7.07041	3.57594
47	Flavonoids	Flavonoid glycosides	CNP0326588	Flavonoid-3-O-glycosides	[H]OC=1C(OC([H])([H])[H])=C([H])C([H])=C(C=2OC=3C(C(=O)C2OC4([H])OC([H])(C([H])(O[H])C([H])(O[H])C4([H])O[H])C([H])([H])O[H])=C(O[H])C([H])=C(OS(=O)(=O)O[H])C3[H])C1[H]	13.4862	-5.01076	13.4862	0.0115911	0.176232	558.47	536.294	558.068	206	0	0.445979	-0.506889	0.506889	0.445979	1	1.71053	2.31579	32.2518	9.99126	2.45099	-2.39038	2.39487	-2.5978	7.80825	-0.277225	1.92814	1513.4	27.9384	19.2853	20.1018	17.8388	10.695	12.0602	8.11779	9.13992	5.63144	6.03451	3.83673	4.17616	-3.64	1.54905e+08	27.3963	10.2568	5.18289
48	Flavonoids	Flavonoid glycosides	CNP0216494	Flavonoid-7-O-glucuronides	[H]OC=1C(OC([H])([H])[H])=C([H])C(C=2OC=3C(C(=O)C2[H])=C(O[H])C([H])=C(OC4([H])OC([H])(C(=O)OS(=O)(=O)O[H])C([H])(O[H])C([H])(O[H])C4([H])O[H])C3[H])=C([H])C1OC([H])([H])[H]	12.8149	-5.3062	12.8149	0.00304279	0.189457	586.48	564.304	586.063	216	0	0.44858	-0.506893	0.506893	0.44858	0.925	1.55	2.125	32.2518	9.9881	2.49212	-2.38237	2.40864	-2.61099	7.80888	-0.269896	1.71528	1588.08	29.5158	20.4475	21.264	18.7326	11.0697	12.4349	8.36461	9.38674	5.78927	6.16416	3.91493	4.21736	-4.13	3.66542e+08	28.8673	10.7963	5.59551
49	Flavonoids	Sulfated flavonoids	CNP0382475	3-sulfated flavonoids	[H]OS(=O)(=O)OC=1C(=O)C=2C(OC1C=3C([H])=C(OC([H])([H])[H])C(OS(=O)(=O)O[H])=C([H])C3[H])=C([H])C(OS(=O)(=O)O[H])=C([H])C2[H]	12.8686	-5.24425	12.8686	0.18214	0.338402	540.458	528.362	539.934	184	0	0.446244	-0.492778	0.492778	0.446244	0.764706	1.38235	1.94118	32.2547	10.0913	2.24347	-2.1239	2.37705	-2.15493	7.81295	0.359658	2.30293	1651.7	25.4743	16.4295	18.879	15.5606	8.36091	12.4564	6.14623	9.21262	3.83326	5.00379	2.69201	3.76547	-3.42	1.15242e+07	25.2076	8.7394	6.12421
50	Flavonoids	Flavonoid glycosides	CNP0038082	Flavonoid-8-O-glycosides	[H]OC1=C(OC2([H])OC([H])(C([H])(O[H])C([H])(O[H])C2([H])O[H])C([H])([H])O[H])C=3OC(C=4C([H])=C(OS(=O)(=O)O[H])C(OC([H])([H])[H])=C([H])C4[H])=C([H])C(=O)C3C(O[H])=C1[H]	12.9083	-4.95848	12.9083	0.018586	0.176232	558.47	536.294	558.068	206	0	0.446107	-0.506888	0.506888	0.446107	0.973684	1.68421	2.31579	32.2518	9.99192	2.44959	-2.39084	2.42381	-2.59586	7.8083	-0.277081	1.85093	1513.4	27.9384	19.2853	20.1018	17.8388	10.695	12.0602	8.1148	9.13693	5.6418	6.03198	3.82513	4.18229	-3.64	1.56691e+08	27.3963	10.2568	5.18289
51	Flavonoids	Flavonoid glycosides	CNP0105708	Flavonoid-8-O-glucuronides	[H]OC(=O)C1([H])OC([H])(OC=2C=3OC(=C(OS(=O)(=O)O[H])C(=O)C3C(O[H])=C([H])C2O[H])C=4C([H])=C(O[H])C(O[H])=C([H])C4[H])C([H])(O[H])C([H])(O[H])C1([H])O[H]	13.2285	-5.39818	13.2285	0.351695	0.122457	574.425	556.281	574.026	210	0	0.446245	-0.506885	0.506885	0.446245	0.871795	1.53846	2.12821	32.2518	9.98768	2.48284	-2.3797	2.44555	-2.60717	7.80832	-0.270693	1.97998	1627.87	28.9718	18.8953	19.7118	18.101	10.4444	11.8096	8.105	9.12713	5.51239	5.88967	3.71037	4.07236	-4.33	1.95669e+08	27.698	9.76323	5.06307
52	Flavonoids	Flavonoid glycosides	CNP0341996	Flavonoid-8-O-glycosides	[H]OC1=C(OC2([H])OC([H])(C([H])(O[H])C([H])(O[H])C2([H])OS(=O)(=O)O[H])C([H])([H])O[H])C=3OC(C=4C([H])=C([H])C(OC([H])([H])[H])=C([H])C4[H])=C([H])C(=O)C3C(O[H])=C1[H]	12.8616	-5.22387	12.8616	0.0194507	0.214366	542.471	520.295	542.073	200	0	0.397444	-0.506888	0.506888	0.397444	1.02703	1.7027	2.2973	32.2518	9.99169	2.48544	-2.40213	2.41994	-2.60843	7.80465	-0.271218	1.84768	1448.96	27.0682	18.9155	19.732	17.4281	10.5517	11.9169	7.96458	9.01249	5.58191	6.04733	3.80116	4.28655	-3.44	1.08344e+08	26.6182	10.1377	5.32607
53	Flavonoids	Flavonoid glycosides	CNP0351612	Flavonoid-7-O-glycosides	[H]OC=1C(OC([H])([H])[H])=C([H])C(C=2OC=3C(C(=O)C2[H])=C(O[H])C([H])=C(OC4([H])OC([H])(C([H])(OS(=O)(=O)O[H])C([H])(O[H])C4([H])OS(=O)(=O)O[H])C([H])([H])O[H])C3[H])=C([H])C1[H]	12.7753	-5.35404	12.7753	0.0279442	0.167374	622.535	600.359	622.03	224	0	0.397444	-0.506893	0.506893	0.397444	0.926829	1.58537	2.19512	32.2533	9.99184	2.50905	-2.4122	2.35936	-2.61938	7.80715	-0.266357	1.74874	1715.85	30.2753	20.5485	22.1815	19.0957	11.2058	13.9361	8.48815	10.584	5.76202	6.69286	4.05757	5.06155	-3.53	4.86424e+08	30.4291	11.3899	6.86139
54	Flavonoids	Flavans	CNP0313517	Catechin gallates	[H]OC=1C(O[H])=C([H])C(C(=O)OC2([H])C([H])(OC=3C(=C(O[H])C([H])=C(O[H])C3C([H])(SC([H])([H])C([H])([H])O[H])C([H])([H])[H])C2([H])SC([H])([H])C([H])([H])O[H])C=4C([H])=C(O[H])C(O[H])=C(O[H])C4[H])=C([H])C1O[H]	13.3487	-1.40123	13.3487	0.00448567	0.113272	638.669	608.429	638.113	232	0	0.33838	-0.507343	0.507343	0.33838	0.813953	1.37209	1.93023	32.1678	9.90063	2.46175	-2.4029	2.57714	-2.37631	7.99369	-0.0206999	1.93198	1466.45	31.5847	22.538	24.171	20.3864	12.8006	14.8981	9.50216	12.2003	6.66412	9.09944	4.72983	6.72499	-4.05	1.90427e+09	31.8762	13.0752	6.34071
55	Flavonoids	Biflavonoids and polyflavonoids	CNP0271389	Biflavonoids and polyflavonoids	[H]OC1=C2C(OC(C=3C([H])=C([H])C(O[H])=C([H])C3[H])=C([H])C2=O)=C(C(OS(=O)(=O)O[H])=C1[H])C4([H])C(=O)C=5C(OC4([H])C=6C([H])=C([H])C(O[H])=C([H])C6[H])=C([H])C(O[H])=C([H])C5O[H]	14.2752	-5.30673	14.2752	0.0923531	0.151317	620.544	600.384	620.062	224	0	0.445989	-0.507967	0.507967	0.445989	0.75	1.38636	2.02273	32.2518	9.79193	2.44835	-2.33867	2.52083	-2.30777	7.8083	0.0773042	1.72586	2134.41	31.4989	22.0322	22.8487	20.8016	12.6625	14.0277	9.8544	10.8765	7.01291	7.40309	5.18862	5.55342	-5.73	4.51121e+09	28.3925	10.218	4.97103
56	Flavonoids	Flavones	CNP0407115	Flavones	[H]OC=1C([H])=C2C(=O)C([H])=C(OC2=C([H])C1[H])C=3C([H])=C([H])C(SC([H])([H])[H])=C([H])C3[H]	12.073	-0.161025	12.073	0.0572903	0.725332	284.336	272.24	284.051	100	0	0.192955	-0.507937	0.507937	0.192955	1.05	1.8	2.5	32.1664	10.1176	2.07236	-2.04074	2.2544	-1.99497	7.98211	0.475261	2.16284	819.24	14.1125	10.7908	11.6073	9.66904	6.0851	7.30985	4.38387	5.26352	3.08524	3.82882	2.04181	2.45006	-2.2	48103.8	12.8147	5.05637	2.29888
57	Flavonoids	Flavones	CNP0217225	Flavones	[H]C=1C(=O)C=2C(OC1C=3C(F)=C([H])C([H])=C([H])C3[H])=C([H])C([H])=C(C2[H])N([H])S(=O)(=O)C=4C([H])=C([H])C(OC([H])([H])[H])=C([H])C4[H]	14.0193	-3.86437	14.0193	0.0466038	0.511998	425.437	409.309	425.073	152	0	0.261394	-0.496767	0.496767	0.261394	0.966667	1.7	2.4	32.2333	10.1077	2.15915	-2.09779	2.26505	-2.1292	7.92332	0.41417	1.69704	1395.48	21.3028	15.7557	16.5722	14.3693	8.86941	10.3526	6.44671	8.12912	4.48839	5.88559	2.98249	4.032	-3.65	6.2437e+06	19.6571	7.64168	3.76904
58	Flavonoids	Flavones	CNP0380548	Flavones	[H]OC1=C2C(=O)C([H])=C(OC2=C([H])C(OC([H])([H])C(=O)N([H])C([H])(C([H])([H])O[H])C([H])([H])C([H])([H])SC([H])([H])[H])=C1[H])C=3C([H])=C([H])C([H])=C([H])C3[H]	12.4614	-0.394233	12.4614	0.0452711	0.479841	429.494	406.31	429.125	158	0	0.257734	-0.506893	0.506893	0.257734	1.23333	2	2.7	32.1664	10.1106	2.14835	-2.15764	2.30562	-2.40043	7.98098	-0.123671	1.7819	1066.41	21.5099	16.4602	17.2767	14.5116	9.39751	10.7914	6.67362	7.65922	4.46754	5.1115	2.95893	3.47915	-2.97	5.4093e+06	21.732	10.1771	5.33901
59	Flavonoids	O-methylated flavonoids	CNP0420418	7-O-methylated flavonoids	[H]OC=1C(OS(=O)(=O)O[H])=C([H])C(C=2OC=3C(C(=O)C2OS(=O)(=O)O[H])=C(O[H])C([H])=C(OC([H])([H])[H])C3[H])=C([H])C1[H]	12.8235	-5.25443	12.8235	0.0589356	0.369717	476.393	464.297	475.972	166	0	0.446245	-0.50689	0.50689	0.446245	0.903226	1.54839	2.12903	32.2533	10.0861	2.25383	-2.12016	2.3892	-2.15455	7.81066	0.370749	2.3871	1453.09	23.1375	15.1663	16.7993	14.2868	7.83809	10.5684	5.81373	7.85798	3.74784	4.5153	2.58229	3.30468	-3.53	3.48342e+06	22.1619	7.62032	4.79888
60	Flavonoids	Flavones	CNP0245421	Flavones	[H]OC1=C2C(=O)C([H])=C(OC2=C([H])C(OC(=O)C([H])(N([H])C(=O)OC(C([H])([H])[H])(C([H])([H])[H])C([H])([H])[H])C([H])([H])C([H])([H])SC([H])([H])[H])=C1[H])C=3C([H])=C([H])C([H])=C([H])C3[H]	12.8466	-0.969629	12.8466	0.0228768	0.364984	485.558	458.342	485.151	180	0	0.407871	-0.506893	0.506893	0.407871	1.14706	1.85294	2.5	32.1664	10.1096	2.26063	-2.22472	2.30979	-2.45077	7.981	-0.13637	1.88295	1231.73	24.8801	19.4153	20.2318	16.0687	10.636	12.0298	8.55785	9.54345	4.64626	5.29021	3.16884	3.64025	-3.46	2.17669e+07	25.1684	10.6463	6.53796
61	Flavonoids	Flavonoid glycosides	CNP0249051	Flavonoid-7-O-glycosides	[H]OC1=C2C(=O)C([H])=C(OC2=C([H])C(OC3([H])OC([H])(C([H])(O[H])C([H])(O[H])C3([H])OS(=O)(=O)O[H])C([H])([H])O[H])=C1[H])C=4C([H])=C([H])C(O[H])=C([H])C4[H]	12.5936	-5.13793	12.5936	0.00661594	0.237902	512.445	492.285	512.062	188	0	0.397444	-0.507966	0.507966	0.397444	1	1.68571	2.31429	32.2518	9.99215	2.48072	-2.40197	2.33687	-2.60828	7.80465	-0.27119	1.73473	1382.83	25.4908	17.5846	18.4011	16.4625	10.0167	11.3819	7.65042	8.69833	5.24468	5.7101	3.60764	4.09303	-3.24	4.12552e+07	24.871	9.42614	5.22819
62	Flavonoids	Flavones	CNP0395227	Flavones	[H]OC(=O)C([H])(N([H])C(=O)C([H])([H])OC=1C([H])=C2OC(C=3C([H])=C([H])C([H])=C([H])C3[H])=C([H])C(=O)C2=C(O[H])C1[H])C([H])([H])C([H])([H])SC([H])([H])[H]	12.4603	-1.12411	12.4603	0.000472684	0.460897	443.477	422.309	443.104	162	0	0.325728	-0.506893	0.506893	0.325728	1.19355	1.93548	2.6129	32.1664	10.1106	2.19749	-2.14279	2.30571	-2.42815	7.98099	-0.14168	1.78833	1143.8	22.3801	16.6614	17.4779	14.8842	9.38944	10.7833	6.68495	7.67055	4.45557	5.09952	2.94946	3.42087	-3.46	7.62979e+06	22.2303	10.0325	5.57562
63	Flavonoids	Biflavonoids and polyflavonoids	CNP0237098	Biflavonoids and polyflavonoids	[H]OC=1C2=C(OC([H])(C=3C([H])=C(O[H])C(O[H])=C([H])C3[H])C([H])(O[H])C2([H])SC([H])([H])C=4C([H])=C([H])C([H])=C([H])C4[H])C([H])=C(O[H])C1C5([H])C=6C(OC([H])(C=7C([H])=C(O[H])C(O[H])=C([H])C7[H])C5([H])O[H])=C([H])C(O[H])=C([H])C6O[H]	12.1231	-1.64416	12.1231	0.00566284	0.10007	700.718	668.462	700.161	258	0	0.157305	-0.507679	0.507679	0.157305	0.52	1.08	1.68	32.1666	9.77316	2.47083	-2.40296	2.59482	-2.35958	7.98372	0.00558439	1.39217	2088.03	35.4296	25.951	26.7675	23.9216	15.4583	16.5071	12.1958	13.3256	9.03932	10.413	6.66036	7.95917	-5.63	1.35134e+11	32.8946	12.6767	5.642
64	Flavonoids	Flavones	CNP0407547	Flavones	[H]OC([H])([H])C([H])(N([H])C(=O)C1=C2OC(=C(C(=O)C2=C([H])C([H])=C1[H])C([H])([H])[H])C=3C([H])=C([H])C([H])=C([H])C3[H])C([H])([H])C([H])([H])SC([H])([H])[H]	12.8825	-0.364104	12.8825	0.143464	0.636643	397.496	374.312	397.135	146	0	0.254891	-0.45469	0.45469	0.254891	1.17857	1.92857	2.60714	32.1664	10.0341	2.1974	-2.16344	2.26882	-2.37641	7.98098	0.0915793	2.07563	1029.88	20.0956	15.8977	16.7142	13.5621	9.08952	10.4834	6.56803	7.55363	4.65162	5.29557	3.08562	3.60584	-2.57	2.27256e+06	20.1717	9.08087	4.12915
65	Flavonoids	O-methylated flavonoids	CNP0175698	4'-O-methylated flavonoids	[H]OC1=C2C(=O)C(OS(=O)(=O)O[H])=C(OC2=C([H])C(O[H])=C1[H])C=3C([H])=C([H])C(OC([H])([H])[H])=C([H])C3[H]	12.6287	-5.04837	12.6287	0.207402	0.579269	380.33	368.234	380.02	136	0	0.446245	-0.507678	0.507678	0.446245	1.07692	1.73077	2.30769	32.2518	10.0923	2.23906	-2.1051	2.35951	-2.15286	7.80831	0.380375	2.37713	1145.04	19.0601	13.1635	13.98	12.1917	7.03472	8.39987	5.16703	6.18916	3.45851	3.83579	2.38169	2.74369	-3.24	492731	17.5788	6.24232	3.27371
66	Flavonoids	O-methylated flavonoids	CNP0149799	3'-O-methylated flavonoids	[H]OC1=C2C(=O)C(OS(=O)(=O)O[H])=C(OC2=C([H])C(OS(=O)(=O)O[H])=C1[H])C=3C([H])=C(OC([H])([H])[H])C(OS(=O)(=O)O[H])=C([H])C3[H]	12.9294	-5.33873	12.9294	0.261316	0.278763	556.457	544.361	555.929	190	0	0.446245	-0.506889	0.506889	0.446245	0.8	1.4	1.94286	32.2547	10.0856	2.26005	-2.12899	2.39383	-2.15658	7.81296	0.359658	2.35729	1701.68	26.3446	16.7993	19.2488	15.9713	8.50118	12.5966	6.3038	9.37019	3.91749	5.08802	2.7897	3.85572	-3.62	1.63611e+07	25.993	8.86774	6.28813
67	Flavonoids	O-methylated flavonoids	CNP0209131	6-O-methylated flavonoids	[H]OC=1C(OC([H])([H])[H])=C(O[H])C([H])=C2OC(=C(OS(=O)(=O)O[H])C(=O)C12)C=3C([H])=C(OS(=O)(=O)O[H])C(O[H])=C([H])C3[H]	12.907	-5.3214	12.907	0.352873	0.30184	492.392	480.296	491.967	172	0	0.446245	-0.504212	0.504212	0.446245	0.875	1.5	2.0625	32.2533	10.0813	2.27138	-2.12984	2.43772	-2.15546	7.81066	0.345486	2.41866	1502.2	24.0077	15.5362	17.1692	14.7143	7.98435	10.7146	5.94475	7.98901	3.86012	4.62758	2.69414	3.41653	-3.73	5.17607e+06	22.9441	7.75247	4.46863
68	Flavonoids	Flavones	CNP0396186	Flavonols	[H]OC=1C(=O)C=2C(OC1C=3C([H])=C(OS(=O)(=O)O[H])C(OS(=O)(=O)O[H])=C([H])C3[H])=C([H])C(O[H])=C([H])C2O[H]	12.367	-5.19582	12.367	0.281787	0.333726	462.366	452.286	461.956	160	0	0.446108	-0.507678	0.507678	0.446108	0.833333	1.43333	2.03333	32.2533	10.0865	2.22686	-2.11198	2.38727	-2.11247	7.81198	0.361006	2.27441	1435.62	22.4304	14.2053	15.8383	13.7488	7.44932	10.1796	5.63059	7.67485	3.53143	4.31179	2.48097	3.20273	-3.53	1.98674e+06	21.1854	7.06239	4.3807
69	Flavonoids	O-methylated flavonoids	CNP0285142	6-O-methylated flavonoids	[H]OC=1C(OC([H])([H])[H])=C(OS(=O)(=O)O[H])C([H])=C2OC(C=3C([H])=C([H])C(OS(=O)(=O)O[H])=C([H])C3[H])=C([H])C(=O)C12	12.4919	-4.98168	12.4919	0.0478907	0.450923	460.394	448.298	459.977	160	0	0.446111	-0.50355	0.50355	0.446111	0.933333	1.53333	2.06667	32.2533	10.1005	2.22568	-2.11783	2.423	-2.08725	7.81059	0.343478	2.15573	1386.9	22.2672	14.7965	16.4295	13.8761	7.69782	10.4281	5.6511	7.69536	3.65234	4.44559	2.57272	3.27774	-3.33	2.33665e+06	21.3806	7.49035	4.62453
70	Flavonoids	Flavones	CNP0252201	Flavones	[H]OC1=C2C(=O)C(OC(=O)C([H])([H])[H])=C(OC2=C([H])C(OS(=O)(=O)O[H])=C1[H])C=3C([H])=C(OS(=O)(=O)O[H])C(OS(=O)(=O)O[H])=C([H])C3[H]	13.0339	-5.31909	13.0339	0.40539	0.208707	584.467	572.371	583.924	200	0	0.446108	-0.506889	0.506889	0.446108	0.837838	1.40541	1.94595	32.2547	10.0842	2.25401	-2.13125	2.39625	-2.14167	7.81391	-0.131516	2.36702	1801.7	27.9219	17.7076	20.1571	16.8271	9.00118	13.0966	6.69332	9.75971	3.94981	5.13324	2.86419	3.92537	-3.95	3.57391e+07	27.6345	9.4938	7.0547
71	Flavonoids	Flavonoid glycosides	CNP0209996	Flavonoid-3-O-glycosides	[H]OC=1C(O[H])=C([H])C([H])=C(C=2OC=3C(C(=O)C2OC4([H])OC([H])(C([H])(OS(=O)(=O)O[H])C([H])(O[H])C4([H])O[H])C([H])([H])[H])=C(O[H])C([H])=C(O[H])C3[H])C1[H]	13.3267	-5.02832	13.3267	0.0198032	0.174474	528.444	508.284	528.057	194	0	0.397308	-0.507678	0.507678	0.397308	0.944444	1.63889	2.27778	32.2518	9.99795	2.46813	-2.39539	2.39076	-2.59264	7.80465	-0.263128	1.83325	1480.19	26.5242	18.17	18.9865	16.7627	10.1561	11.5213	7.92816	8.97607	5.39877	5.86419	3.72173	4.27287	-3.6	5.27816e+07	25.4916	9.1226	4.74703
72	Flavonoids	Flavonoid glycosides	CNP0359625	Flavonoid 8-C-glycosides	[H]OC=1C(O[H])=C([H])C([H])=C(C=2OC=3C(C(=O)C2[H])=C(O[H])C([H])=C(OS(=O)(=O)O[H])C3C4([H])OC([H])(C([H])(O[H])C([H])(O[H])C4([H])O[H])C([H])([H])O[H])C1[H]	12.9225	-5.2576	12.9225	0.0459663	0.150353	528.444	508.284	528.057	194	0	0.445991	-0.506892	0.506892	0.445991	0.916667	1.61111	2.22222	32.2518	9.89452	2.46214	-2.40041	2.44455	-2.54871	7.80829	-0.231281	2.0593	1478.19	26.5242	17.9161	18.7326	16.8176	10.1551	11.5203	7.95057	8.9727	5.61352	6.00369	3.92272	4.28752	-3.44	5.71264e+07	25.6469	9.21351	4.55573
73	Flavonoids	Flavones	CNP0106197	Flavonols	[H]OC=1C(=O)C=2C(OC1C=3C([H])=C([H])C(O[H])=C([H])C3[H])=C(C(O[H])=C([H])C2O[H])S(=O)(=O)O[H]	12.3232	-5.02751	12.3232	0.0957596	0.422633	366.303	356.223	366.005	130	0	0.301517	-0.507966	0.507966	0.301517	0.92	1.52	2.08	32.2398	10.0915	2.27933	-2.10348	2.39755	-2.07086	7.85761	0.422093	2.53258	1158.56	18.5161	12.1641	12.9806	11.6081	6.62555	8.06561	5.07892	6.43731	3.44429	4.35474	2.35985	3.06109	-3.24	274420	16.612	5.39552	2.62472
74	Flavonoids	Flavonoid glycosides	CNP0297736	Flavonoid-8-O-glucuronides	[H]OC(=O)C1([H])OC([H])(OC=2C=3OC(C=4C([H])=C([H])C(OC([H])([H])[H])=C([H])C4[H])=C([H])C(=O)C3C(O[H])=C([H])C2O[H])C([H])(OS(=O)(=O)O[H])C([H])(O[H])C1([H])OS(=O)(=O)O[H]	12.9288	-5.52241	12.9288	0.14781	0.165815	636.518	616.358	636.009	228	0	0.397444	-0.506888	0.506888	0.397444	0.928571	1.52381	2.07143	32.2533	9.98723	2.53936	-2.40182	2.42301	-2.62952	7.80717	-0.260675	1.86649	1780.48	31.1455	20.7496	22.3826	19.4852	11.2037	13.934	8.50037	10.5962	5.75405	6.68489	4.01759	4.99855	-4.02	7.18327e+08	30.9275	11.3378	6.55066
75	Flavonoids	Flavones	CNP0331717	Flavones	[H]OC=1C(OS(=O)(=O)O[H])=C([H])C([H])=C(C=2OC=3C(C(=O)C2[H])=C(O[H])C([H])=C(O[H])C3[H])C1[H]	12.1433	-4.81122	12.1433	0.0174022	0.507363	366.303	356.223	366.005	130	0	0.446107	-0.507678	0.507678	0.446107	0.96	1.68	2.32	32.2518	10.1001	2.15397	-2.07632	2.34186	-2.06305	7.80829	0.370807	2.13808	1145.61	18.353	12.2024	13.0189	11.6368	6.63998	8.00512	5.0065	6.02863	3.23317	3.62334	2.25075	2.6186	-3.24	269112	16.612	5.68509	3.34152
76	Flavonoids	Biflavonoids and polyflavonoids	CNP0147419	Biflavonoids and polyflavonoids	[H]OC=1C(O[H])=C([H])C(=C([H])C1O[H])C2([H])OC=3C(=C(O[H])C([H])=C(O[H])C3C4([H])C=5C(OC([H])(C=6C([H])=C(O[H])C(O[H])=C(O[H])C6[H])C4([H])O[H])=C([H])C(O[H])=C([H])C5O[H])C([H])(SC([H])([H])C=7C([H])=C([H])C([H])=C([H])C7[H])C2([H])O[H]	12.0767	-1.79453	12.0767	0.01418	0.104286	732.716	700.46	732.151	270	0	0.199777	-0.507679	0.507679	0.199777	0.519231	1.03846	1.61538	32.1666	9.76983	2.4841	-2.41726	2.6066	-2.37272	7.98372	0.000496909	1.45598	2146.22	37.1701	26.6907	27.5072	24.743	15.7389	16.7876	12.5165	13.6464	9.21041	10.5841	6.81825	8.11705	-6.03	2.86278e+11	34.4203	12.9398	5.73604
77	Flavonoids	Flavones	CNP0414149	Flavonols	[H]OC=1C(=O)C=2C(OC1C=3C([H])=C(OC([H])([H])[H])C(O[H])=C([H])C3[H])=C([H])C(OS(=O)(=O)O[H])=C([H])C2O[H]	12.4021	-4.88153	12.4021	0.0425473	0.477684	396.329	384.233	396.015	142	0	0.445979	-0.506889	0.506889	0.445979	1.03704	1.74074	2.37037	32.2518	10.0858	2.20684	-2.09972	2.37816	-2.07486	7.80824	0.37316	2.28837	1210.08	19.9304	13.5333	14.3498	12.6024	7.175	8.54015	5.32214	6.34427	3.56755	3.97062	2.44893	2.78835	-3.44	720794	18.354	6.37442	3.45203
78	Flavonoids	Flavonoid glycosides	CNP0107674	Flavonoid-3-O-glucuronides	[H]OC(=O)C1([H])OC([H])(OC=2C(=O)C=3C(OC2C=4C([H])=C([H])C(O[H])=C([H])C4[H])=C([H])C(OS(=O)(=O)O[H])=C([H])C3O[H])C([H])(O[H])C([H])(O[H])C1([H])O[H]	13.3803	-5.01506	13.3803	0.0630166	0.19061	542.427	524.283	542.037	198	0	0.445979	-0.507966	0.507966	0.445979	0.972973	1.62162	2.21622	32.2518	9.98723	2.48263	-2.37912	2.37533	-2.60892	7.80825	-0.270837	1.90485	1511.67	27.2313	18.1556	18.9721	17.2627	10.1579	11.5231	7.81585	8.83798	5.28443	5.68749	3.60295	3.94237	-3.93	8.76817e+07	26.1421	9.5053	5.14556
79	Flavonoids	Flavans	CNP0167891	Epigallocatechins	[H]OC=1C(O[H])=C([H])C(=C([H])C1O[H])C2([H])OC=3C(=C(O[H])C([H])=C(O[H])C3C([H])(SC([H])([H])C([H])([H])O[H])C([H])([H])[H])C([H])(SC([H])([H])C([H])([H])O[H])C2([H])O[H]	11.1062	-1.27214	11.1062	0.0701609	0.257364	486.564	460.356	486.102	176	0	0.199777	-0.507343	0.507343	0.199777	0.90625	1.53125	2.125	32.1678	9.90418	2.42744	-2.3848	2.56638	-2.33813	7.99364	0.0165473	2.17398	945.767	23.5766	17.1723	18.8053	15.2048	9.83936	11.9369	7.25972	9.95786	5.13921	7.58513	3.71295	5.66006	-2.18	9.58942e+06	24.4622	10.1753	4.61912
80	Flavonoids	Sulfated flavonoids	CNP0118924	3-sulfated flavonoids	[H]OC=1C(OS(=O)(=O)O[H])=C([H])C([H])=C(C=2OC=3C(C(=O)C2OS(=O)(=O)O[H])=C(O[H])C([H])=C(O[H])C3[H])C1[H]	12.6702	-5.25272	12.6702	0.281787	0.333726	462.366	452.286	461.956	160	0	0.446245	-0.507678	0.507678	0.446245	0.833333	1.46667	2.03333	32.2533	10.0864	2.25047	-2.11331	2.38657	-2.15347	7.81064	0.370063	2.32526	1435.62	22.4304	14.2053	15.8383	13.7488	7.44932	10.1796	5.6321	7.67636	3.52252	4.28998	2.48184	3.21168	-3.53	1.97157e+06	21.1854	7.06239	4.3807
81	Flavonoids	O-methylated flavonoids	CNP0214811	3'-O-methylated flavonoids	[H]OC=1C(OS(=O)(=O)O[H])=C(OS(=O)(=O)O[H])C([H])=C2OC(C=3C([H])=C(OC([H])([H])[H])C(O[H])=C([H])C3[H])=C([H])C(=O)C12	12.5529	-5.30887	12.5529	0.0373979	0.369717	476.393	464.297	475.972	166	0	0.446241	-0.504254	0.504254	0.446241	0.903226	1.54839	2.12903	32.2533	10.0944	2.26384	-2.12308	2.43509	-2.12397	7.81205	0.350068	2.32308	1453.09	23.1375	15.1663	16.7993	14.2868	7.83809	10.5684	5.80923	7.85348	3.76073	4.52819	2.59583	3.31823	-3.53	3.48157e+06	22.1619	7.62032	4.79888
82	Flavonoids	O-methylated flavonoids	CNP0099663	7-O-methylated flavonoids	[H]OC1=C2C(=O)C(=C(OC2=C([H])C(OC([H])([H])[H])=C1[H])C=3C([H])=C(O[H])C(OS(=O)(=O)O[H])=C([H])C3[H])C([H])([H])[H]	12.622	-4.80844	12.622	0.0207414	0.568028	394.357	380.245	394.036	142	0	0.446107	-0.506893	0.506893	0.446107	1.07407	1.77778	2.37037	32.2518	10.0459	2.18625	-2.10648	2.35832	-2.08065	7.80829	0.370805	2.21144	1209.28	19.9304	14.0861	14.9026	12.6024	7.45139	8.81654	5.59854	6.62067	3.82706	4.21723	2.59784	2.96568	-3.24	731740	18.5481	6.48667	3.52385
83	Flavonoids	Sulfated flavonoids	CNP0323053	3-sulfated flavonoids	[H]OC1=C2C(OC([H])(C=3C([H])=C(OC([H])([H])[H])C(OC([H])([H])[H])=C([H])C3[H])C([H])(OS(=O)(=O)O[H])C2=O)=C([H])C(OC([H])([H])[H])=C1[H]	12.9389	-5.0174	12.9389	0.039979	0.658893	426.399	408.255	426.062	156	0	0.397711	-0.506905	0.506905	0.397711	1	1.68966	2.27586	32.2518	9.92386	2.43566	-2.31818	2.43922	-2.39501	7.80489	0.0292211	2.15426	1046.85	21.3446	15.6101	16.4266	13.6784	8.17637	9.54152	5.98134	7.02925	4.28569	4.73623	3.01075	3.46107	-3.02	2.1552e+06	20.7075	7.77603	4.06301
84	Flavonoids	Flavonoid glycosides	CNP0291347	Flavonoid-7-O-glycosides	[H]OC1=C2C(=O)C([H])=C(OC2=C([H])C(OC3([H])OC([H])(C([H])(OS(=O)(=O)O[H])C([H])(O[H])C3([H])OS(=O)(=O)O[H])C([H])([H])O[H])=C1[H])C=4C([H])=C(O[H])C(O[H])=C([H])C4[H]	12.6745	-5.36198	12.6745	0.118685	0.124211	608.508	588.348	608.014	218	0	0.397444	-0.506893	0.506893	0.397444	0.85	1.5	2.1	32.2533	9.99184	2.50901	-2.4122	2.35657	-2.61938	7.80715	-0.266357	1.74645	1698.08	29.5682	19.5874	21.2204	18.5577	10.8171	13.5474	8.30502	10.4008	5.55771	6.48855	3.90338	4.90736	-3.53	2.85086e+08	29.4526	10.7994	6.43407
85	Flavonoids	O-methylated flavonoids	CNP0246763	6-O-methylated flavonoids	[H]OC=1C(OC([H])([H])[H])=C(OS(=O)(=O)O[H])C([H])=C2OC(C=3C([H])=C(O[H])C(O[H])=C([H])C3[H])=C([H])C(=O)C12	12.4144	-4.94971	12.4144	0.0507663	0.377192	396.329	384.233	396.015	142	0	0.446111	-0.50426	0.50426	0.446111	1.03704	1.74074	2.33333	32.2518	10.0946	2.22591	-2.11812	2.42558	-2.0868	7.8083	0.343521	2.301	1210.08	19.9304	13.5333	14.3498	12.6024	7.175	8.54015	5.31915	6.34128	3.57191	3.96208	2.45307	2.80378	-3.44	712915	18.354	6.37442	3.45203
86	Flavonoids	O-methylated flavonoids	CNP0313995	7-O-methylated flavonoids	[H]OC=1C(OC([H])([H])[H])=C(OC([H])([H])[H])C([H])=C2OC(=C(OS(=O)(=O)O[H])C(=O)C12)C=3C([H])=C(O[H])C(OC([H])([H])[H])=C([H])C3[H]	12.9928	-5.1479	12.9928	0.0140969	0.481029	440.382	424.254	440.041	160	0	0.446245	-0.504239	0.504239	0.446245	0.933333	1.6	2.13333	32.2518	10.0805	2.26954	-2.13991	2.44075	-2.15552	7.80831	0.33387	2.44634	1291.96	22.2148	15.8253	16.6418	14.1059	8.09879	9.46393	5.82095	6.84307	4.08952	4.4668	2.82772	3.18971	-3.64	3.20081e+06	21.0781	7.64752	3.64859
87	Flavonoids	Flavones	CNP0225366	Flavones	[H]OC1=C2C(=O)C([H])=C(OC2=C([H])C(OS(=O)(=O)O[H])=C1[H])C=3C([H])=C(O[H])C(O[H])=C([H])C3[H]	12.2018	-4.83712	12.2018	0.0174022	0.400628	366.303	356.223	366.005	130	0	0.445979	-0.506892	0.506892	0.445979	0.92	1.64	2.28	32.2518	10.1001	2.1583	-2.07477	2.33712	-2.07065	7.80824	0.385202	2.22684	1145.61	18.353	12.2024	13.0189	11.6368	6.63998	8.00512	5.00499	6.02712	3.24484	3.64791	2.23217	2.57159	-3.24	272081	16.612	5.68509	3.34152
88	Flavonoids	Biflavonoids and polyflavonoids	CNP0332871	Biflavonoids and polyflavonoids	[H]OC=1C(O[H])=C([H])C(C(=O)OC2([H])C([H])(OC=3C(=C(O[H])C([H])=C(O[H])C3C4([H])C=5C(OC([H])(C=6C([H])=C(O[H])C(O[H])=C(O[H])C6[H])C4([H])OC(=O)C=7C([H])=C(O[H])C(O[H])=C(O[H])C7[H])=C([H])C(O[H])=C([H])C5O[H])C2([H])SC([H])([H])C([H])([H])O[H])C=8C([H])=C(O[H])C(O[H])=C(O[H])C8[H])=C([H])C1O[H]	14.2262	-2.06095	14.2262	0.226162	0.0658574	990.854	952.55	990.152	366	0	0.33838	-0.507679	0.507679	0.33838	0.457143	0.857143	1.31429	32.1666	9.76711	2.51784	-2.43316	2.61832	-2.40656	7.99144	-0.0306656	1.41846	3026.36	50.7805	35.1895	36.006	33.0884	20.2134	21.2622	15.7992	17.0486	11.3754	12.6567	8.27494	9.41668	-9.03	1086329544949256	47.4624	17.8892	8.25168
89	Flavonoids	Flavones	CNP0229750	Flavones	[H]OC=1C(O[H])=C2C(=O)C([H])=C(OC2=C([H])C1OS(=O)(=O)O[H])C=3C([H])=C(O[H])C(O[H])=C([H])C3[H]	12.2429	-5.01962	12.2429	0.0965783	0.329253	382.302	372.222	381.999	136	0	0.446111	-0.50426	0.50426	0.446111	0.923077	1.61538	2.23077	32.2518	10.0952	2.21448	-2.0942	2.41746	-2.07523	7.8083	0.358492	2.28132	1193.25	19.2233	12.5723	13.3888	12.0644	6.78623	8.15138	5.13451	6.15664	3.38661	3.77679	2.26511	2.61906	-3.44	427494	17.3852	5.82348	3.07714
90	Flavonoids	O-methylated flavonoids	CNP0188719	7-O-methylated flavonoids	[H]OC=1C(OC([H])([H])[H])=C(OC([H])([H])[H])C([H])=C2OC(=C(OS(=O)(=O)O[H])C(=O)C12)C=3C([H])=C([H])C(OC([H])([H])[H])=C([H])C3[H]	12.9704	-5.07527	12.9704	0.0738694	0.566329	424.383	408.255	424.046	154	0	0.446245	-0.503549	0.503549	0.446245	0.965517	1.62069	2.13793	32.2518	10.086	2.26514	-2.13706	2.43486	-2.15541	7.80831	0.333877	2.41916	1226.46	21.3446	15.4554	16.2719	13.6952	7.95851	9.32366	5.66282	6.68495	4.00069	4.37797	2.73889	3.10088	-3.44	2.23793e+06	20.2983	7.5262	3.77281
91	Flavonoids	Flavonoid glycosides	CNP0159689	Flavonoid-7-O-glucuronides	[H]OC(=O)C1([H])OC([H])(OC=2C([H])=C3OC(C=4C([H])=C(OC([H])([H])[H])C(O[H])=C(OC([H])([H])[H])C4[H])=C([H])C(=O)C3=C(O[H])C2[H])C([H])(O[H])C([H])(O[H])C1([H])OS(=O)(=O)O[H]	12.8149	-5.25527	12.8149	0.00304279	0.189814	586.48	564.304	586.063	216	0	0.397325	-0.506893	0.506893	0.397325	0.975	1.6	2.15	32.2518	9.98787	2.51029	-2.39062	2.40908	-2.61883	7.80467	-0.266348	1.72287	1588.08	29.5158	20.4475	21.264	18.7326	11.0667	12.4319	8.37073	9.41864	5.82052	6.28595	4.00451	4.5001	-4.13	3.62402e+08	28.8673	10.7963	5.59551
92	Flavonoids	Sulfated flavonoids	CNP0279095	3-sulfated flavonoids	[H]OC=1C(OS(=O)(=O)O[H])=C([H])C([H])=C(C=2OC=3C(C(=O)C2OS(=O)(=O)O[H])=C(O[H])C([H])=C(OS(=O)(=O)O[H])C3[H])C1[H]	12.8286	-5.36442	12.8286	0.404233	0.253091	542.43	532.35	541.913	184	0	0.446245	-0.506889	0.506889	0.446245	0.735294	1.32353	1.85294	32.2547	10.0864	2.25797	-2.11913	2.39031	-2.15609	7.81295	0.370041	2.33409	1683.65	25.6375	15.8383	18.2878	15.4333	8.11242	12.2079	6.12067	9.18705	3.7128	4.88333	2.64112	3.71038	-3.62	9.50187e+06	25.0114	8.30461	5.8357
93	Flavonoids	Biflavonoids and polyflavonoids	CNP0287294	Biflavonoids and polyflavonoids	[H]OC=1C(O[H])=C([H])C([H])=C(C1[H])C2([H])OC=3C(=C(O[H])C([H])=C(O[H])C3C4([H])C=5C(OC([H])(C=6C([H])=C(O[H])C(O[H])=C([H])C6[H])C4([H])O[H])=C([H])C(O[H])=C([H])C5O[H])C([H])(SC([H])([H])C=7C([H])=C([H])C([H])=C([H])C7[H])C2([H])O[H]	12.0641	-1.63568	12.0641	0.0418718	0.10007	700.718	668.462	700.161	258	0	0.157305	-0.507679	0.507679	0.157305	0.52	1.1	1.72	32.1666	9.7702	2.48151	-2.4171	2.60263	-2.37261	7.98372	0.000589452	1.44216	2088.03	35.4296	25.951	26.7675	23.9216	15.4583	16.5071	12.1973	13.3271	9.02533	10.399	6.6739	7.97271	-5.63	1.34468e+11	32.8946	12.6767	5.642
94	Flavonoids	Flavones	CNP0309391	Flavones	[H]OC1=C2C(=O)C(OS(=O)(=O)O[H])=C(OC2=C([H])C(OS(=O)(=O)O[H])=C1[H])C=3C([H])=C(OS(=O)(=O)O[H])C(OS(=O)(=O)O[H])=C([H])C3[H]	12.9528	-5.49785	12.9528	0.452018	0.194309	622.494	612.414	621.87	208	0	0.446245	-0.506889	0.506889	0.446245	0.657895	1.18421	1.71053	32.2562	10.0863	2.26933	-2.13009	2.39855	-2.15824	7.81602	0.360967	2.40468	1936.86	28.8446	17.4713	20.7373	17.1177	8.77551	14.2361	6.61074	10.6993	3.89267	5.45337	2.80876	4.23194	-3.71	4.5402e+07	28.855	9.54903	7.41628
95	Flavonoids	O-methylated flavonoids	CNP0178868	6-O-methylated flavonoids	[H]OC=1C(OC([H])([H])[H])=C(O[H])C([H])=C2OC(=C(OS(=O)(=O)O[H])C(=O)C12)C=3C([H])=C(O[H])C(O[H])=C([H])C3[H]	12.7828	-5.18796	12.7828	0.122456	0.308661	412.328	400.232	412.01	148	0	0.446245	-0.50426	0.50426	0.446245	0.964286	1.64286	2.21429	32.2518	10.0814	2.26539	-2.12466	2.43533	-2.15442	7.80831	0.345499	2.46712	1258.05	20.8006	13.9032	14.7197	13.0299	7.32125	8.6864	5.45468	6.4768	3.68064	4.05792	2.52324	2.88524	-3.64	1.08336e+06	19.1308	6.50885	3.21168
96	Flavonoids	Flavonoid glycosides	CNP0236869	Flavonoid 8-C-glycosides	[H]OC1=C2C(OC(C=3C([H])=C([H])C(O[H])=C([H])C3[H])=C([H])C2=O)=C(C(O[H])=C1[H])C4([H])OC([H])(C([H])(O[H])C([H])(O[H])C4([H])OS(=O)(=O)O[H])C([H])([H])O[H]	12.8658	-5.24354	12.8658	0.0729041	0.222354	512.445	492.285	512.062	188	0	0.397321	-0.507966	0.507966	0.397321	0.971429	1.62857	2.22857	32.2518	9.89439	2.48968	-2.41063	2.44396	-2.5614	7.80465	-0.225084	1.99616	1413.89	25.654	17.5462	18.3627	16.4069	10.0118	11.377	7.80186	8.84977	5.53404	5.99947	3.93515	4.43074	-3.24	3.86145e+07	24.871	9.08501	4.67651
97	Flavonoids	Flavones	CNP0311768	Flavonols	[H]OC=1C(=O)C=2C(OC1C=3C([H])=C(OS(=O)(=O)O[H])C(O[H])=C([H])C3[H])=C([H])C(O[H])=C([H])C2O[H]	12.267	-4.94378	12.267	0.0964975	0.416973	382.302	372.222	381.999	136	0	0.446107	-0.507678	0.507678	0.446107	0.961538	1.65385	2.30769	32.2518	10.0865	2.20492	-2.09407	2.37876	-2.06762	7.80829	0.370721	2.27735	1193.25	19.2233	12.5723	13.3888	12.0644	6.78623	8.15138	5.14052	6.16265	3.35244	3.74262	2.30636	2.66676	-3.44	415314	17.3852	5.82348	3.07714
98	Flavonoids	Flavonoid glycosides	CNP0129474	Flavonoid-3-O-glycosides	[H]OC1=C2C(=O)C(OC3([H])OC([H])(C([H])(O[H])C([H])(OS(=O)(=O)O[H])C3([H])O[H])C([H])([H])O[H])=C(OC2=C([H])C(O[H])=C1[H])C=4C([H])=C([H])C(O[H])=C([H])C4[H]	13.3487	-5.19283	13.3487	0.12902	0.201437	528.444	508.284	528.057	194	0	0.397313	-0.507966	0.507966	0.397313	0.972222	1.63889	2.25	32.2518	9.99104	2.4851	-2.40159	2.37296	-2.61042	7.80465	-0.27246	1.86422	1431.73	26.3611	17.9544	18.7709	16.8901	10.163	11.5281	7.78745	8.83536	5.3357	5.80113	3.6988	4.2073	-3.44	6.14633e+07	25.6469	9.54815	4.9349
99	Flavonoids	Flavonoid glycosides	CNP0407326	Flavonoid O-glycosides	[H]OC=1C(OC2([H])OC([H])(C([H])(O[H])C([H])(O[H])C2([H])O[H])C([H])([H])O[H])=C([H])C(C=3OC=4C(C(=O)C3[H])=C(O[H])C([H])=C(OS(=O)(=O)O[H])C4[H])=C([H])C1[H]	12.6007	-4.93404	12.6007	0.130039	0.194745	528.444	508.284	528.057	194	0	0.445979	-0.506892	0.506892	0.445979	0.944444	1.66667	2.33333	32.2518	9.992	2.44523	-2.39116	2.36086	-2.59573	7.80825	-0.277223	1.71467	1446.98	26.3611	17.9544	18.7709	16.8732	10.16	11.5252	7.79913	8.82126	5.3208	5.72387	3.60712	3.94655	-3.44	6.04783e+07	25.6469	9.54815	5.07186
100	Flavonoids	Flavonoid glycosides	CNP0378097	Flavonoid-7-O-glycosides	[H]OC=1C(O[H])=C2C(=O)C([H])=C(OC2=C([H])C1OC3([H])OC([H])(C(=O)N([H])C([H])(C(=O)OC([H])([H])[H])C([H])([H])C([H])([H])SC([H])([H])[H])C([H])(O[H])C([H])(O[H])C3([H])O[H])C=4C([H])=C([H])C([H])=C([H])C4[H]	12.9601	-1.9527	12.9601	0.157411	0.14804	591.591	562.359	591.141	220	0	0.327888	-0.503556	0.503556	0.327888	1.04878	1.7561	2.41463	32.1664	9.9763	2.48443	-2.39322	2.42251	-2.63366	7.981	-0.266685	1.63347	1462.17	29.8442	21.9218	22.7383	19.565	12.3859	13.7798	9.16649	10.1521	6.47386	7.11781	4.27155	4.74296	-3.82	9.77329e+08	30.1458	12.7853	6.25865
101	Flavonoids	Flavans	CNP0317575	Epigallocatechins	[H]OC=1C(O[H])=C([H])C(=C([H])C1O[H])C2([H])OC=3C(=C(O[H])C([H])=C(O[H])C3[H])C([H])(SC([H])([H])C([H])([H])O[H])C2([H])O[H]	10.7735	-1.21034	10.7735	0.125273	0.389975	382.39	364.246	382.072	140	0	0.199777	-0.507679	0.507679	0.199777	0.923077	1.57692	2.19231	32.1666	9.92786	2.4057	-2.36747	2.52512	-2.33118	7.99136	0.0172745	2.08424	801.646	19.0077	13.4027	14.2192	12.3286	7.71008	8.75884	5.82851	7.07796	4.07306	5.365	2.93369	4.03649	-2.49	575110	18.3055	7.02278	3.16011
102	Flavonoids	Flavans	CNP0144171	Epigallocatechins	[H]OC=1C(=C(O[H])C([H])=C2OC([H])(C=3C([H])=C(O[H])C(OC([H])([H])[H])=C(O[H])C3[H])C([H])(O[H])C([H])([H])C12)C([H])([H])N([H])C(=O)SC([H])([H])[H]	11.4232	-1.11224	11.4232	0.0107733	0.434758	423.443	402.275	423.099	156	0	0.27855	-0.507315	0.507315	0.27855	1.2069	1.86207	2.44828	32.1665	9.91902	2.34059	-2.31903	2.46221	-2.30351	8.12483	0.0194756	1.93217	925.287	21.2922	15.67	16.4865	13.7605	8.59429	9.81903	6.44701	7.22604	4.6624	5.17753	3.24279	3.4593	-2.98	2.39328e+06	20.7465	8.17563	3.93861
103	Flavonoids	Sulfated flavonoids	CNP0075336	3-sulfated flavonoids	[H]OC=1C(OC([H])([H])[H])=C(O[H])C([H])=C2OC(=C(OS(=O)(=O)O[H])C(=O)C12)C=3C([H])=C(O[H])C(OC([H])([H])[H])=C([H])C3[H]	12.8637	-5.16793	12.8637	0.0317151	0.437866	426.355	412.243	426.026	154	0	0.446245	-0.504239	0.504239	0.446245	0.965517	1.65517	2.2069	32.2518	10.0809	2.2662	-2.12816	2.43613	-2.15456	7.80831	0.345492	2.43709	1275	21.5077	14.8642	15.6807	13.5679	7.71002	9.07517	5.63781	6.65994	3.88408	4.26136	2.68979	3.05179	-3.64	1.84575e+06	20.1035	7.07041	3.57594
104	Flavonoids	Flavans	CNP0136674	Catechin gallates	[H]OC=1C(O[H])=C([H])C(C(=O)OC2([H])C([H])(OC3=C(C(O[H])=C(C(O[H])=C3[H])C([H])(SC([H])([H])C([H])([H])O[H])C([H])([H])[H])C2([H])SC([H])([H])C([H])([H])O[H])C=4C([H])=C(O[H])C(O[H])=C(O[H])C4[H])=C([H])C1O[H]	13.3487	-1.40123	13.3487	0.0112727	0.113272	638.669	608.429	638.113	232	0	0.33838	-0.507343	0.507343	0.33838	0.813953	1.37209	1.93023	32.1678	9.90499	2.45568	-2.39563	2.56962	-2.37304	7.99368	-0.0203818	1.90184	1466.45	31.5847	22.538	24.171	20.3864	12.8006	14.8981	9.50065	12.1988	6.67811	9.11343	4.71815	6.7179	-4.05	1.91113e+09	31.8762	13.0752	6.34071
105	Flavonoids	Flavones	CNP0307856	Flavones	[H]OC1=C2C(=O)C(OS(=O)(=O)O[H])=C(OC2=C([H])C(OS(=O)(=O)O[H])=C1[H])C=3C([H])=C([H])C(OS(=O)(=O)O[H])=C([H])C3[H]	12.8062	-5.29179	12.8062	0.170436	0.309743	526.431	516.351	525.918	178	0	0.446245	-0.506889	0.506889	0.446245	0.727273	1.24242	1.75758	32.2547	10.0927	2.25021	-2.11301	2.36688	-2.15592	7.81292	0.377858	2.28729	1616.53	24.7672	15.4684	17.9179	15.0226	7.97214	12.0676	5.96254	9.02893	3.61463	4.79805	2.58204	3.63777	-3.42	6.53317e+06	24.2269	8.17124	6.09016
106	Flavonoids	Flavones	CNP0361224	Flavones	[H]OC1=C2C(=O)C([H])=C(OC2=C([H])C(O[H])=C1[H])C=3C([H])=C(OS(=O)(=O)O[H])C(O[H])=C([H])C3[H]	12.1675	-4.87116	12.1675	0.0530669	0.507363	366.303	356.223	366.005	130	0	0.446107	-0.507678	0.507678	0.446107	0.96	1.68	2.36	32.2518	10.1001	2.15874	-2.07963	2.34325	-2.06562	7.80829	0.370764	2.20072	1145.61	18.353	12.2024	13.0189	11.6368	6.63998	8.00512	5.0065	6.02863	3.23404	3.62421	2.24379	2.60419	-3.24	269687	16.612	5.68509	3.34152
107	Flavonoids	Flavones	CNP0387114	Flavones	[H]C=1C(OC([H])([H])C([H])([H])[H])=C([H])C([H])=C(C=2OC=3C(C(=O)C2OS(=O)(=O)C=4C([H])=C([H])C(=C([H])C4[H])C([H])([H])[H])=C([H])C([H])=C([H])C3[H])C1[H]	13.181	-4.25321	13.181	0.0300325	0.398494	436.485	416.325	436.098	158	0	0.338979	-0.493889	0.493889	0.338979	0.903226	1.58065	2.25806	32.24	10.1012	2.24646	-2.12154	2.33151	-2.16516	7.86728	0.340032	1.88137	1385.21	22.0099	16.993	17.8095	14.8862	9.69061	11.0989	6.89349	8.43981	4.68637	5.92197	3.12263	4.05906	-3.58	1.04252e+07	20.6831	8.27541	4.17642
108	Flavonoids	Flavans	CNP0301592	Catechin gallates	[H]OC=1C(O[H])=C([H])C(C(=O)OC2([H])C([H])(OC=3C(=C(O[H])C([H])=C(O[H])C3C([H])(SC([H])([H])C([H])([H])O[H])C([H])([H])[H])C2([H])SC([H])([H])C([H])([H])O[H])C=4C([H])=C(O[H])C(O[H])=C([H])C4[H])=C([H])C1O[H]	13.3312	-1.28493	13.3312	0.0746904	0.116735	622.67	592.43	622.118	226	0	0.33838	-0.507343	0.507343	0.33838	0.857143	1.52381	2.14286	32.1678	9.90195	2.4593	-2.40271	2.57365	-2.37621	7.99369	-0.0206586	1.90541	1440.28	30.7144	22.1681	23.8011	19.9757	12.6604	14.7579	9.34255	12.0407	6.57158	9.0069	4.65766	6.65282	-3.85	1.30394e+09	31.0937	12.9832	6.16013
109	Flavonoids	O-methylated flavonoids	CNP0108455	3'-O-methylated flavonoids	[H]OC1=C2C(=O)C(OS([H])(=O)=O)=C(OC2=C([H])C(O[H])=C1[H])C=3C([H])=C(OC([H])([H])[H])C(O[H])=C([H])C3[H]	12.637	-3.45993	12.637	0.0430215	0.494849	380.33	368.234	380.02	136	0	0.298944	-0.507678	0.507678	0.298944	1.03846	1.76923	2.42308	32.1907	10.0857	2.22021	-2.10625	2.38044	-2.09199	7.67163	0.373257	2.41246	1136.65	19.0077	13.1251	14.0195	12.3118	7.04015	8.13559	5.12899	5.75878	3.52539	3.85704	2.43461	2.74951	-3.4	559384	17.4239	6.48354	2.97221
110	Flavonoids	Flavonoid glycosides	CNP0224541	Flavonoid-8-O-glucuronides	[H]OC(=O)C1([H])OC([H])(OC=2C=3OC(=C(O[H])C(=O)C3C(O[H])=C([H])C2O[H])C=4C([H])=C(O[H])C(O[H])=C([H])C4[H])C([H])(O[H])C([H])(OS(=O)(=O)O[H])C1([H])O[H]	12.8833	-5.36905	12.8833	0.194247	0.127026	574.425	556.281	574.026	210	0	0.397313	-0.506885	0.506885	0.397313	0.923077	1.58974	2.17949	32.2518	9.98738	2.51282	-2.39142	2.44239	-2.61912	7.80466	-0.266198	1.88614	1627.87	28.9718	18.8953	19.7118	18.101	10.4414	11.8066	8.1114	9.15931	5.54754	6.01296	3.78317	4.29168	-4.33	1.95133e+08	27.698	9.76323	5.06307
111	Flavonoids	Flavonoid glycosides	CNP0101819	Flavonoid-7-O-glycosides	[H]OC=1C=2OC(C=3C([H])=C([H])C(O[H])=C([H])C3[H])=C([H])C(=O)C2C(O[H])=C([H])C1OC4([H])OC([H])([H])C([H])(O[H])C([H])(O[H])C4([H])OS([H])(=O)=O	12.5724	-3.46986	12.5724	0.01053	0.209957	482.419	464.275	482.052	176	0	0.257241	-0.507966	0.507966	0.257241	1.0303	1.72727	2.39394	32.1907	10.0567	2.42428	-2.35751	2.41183	-2.55443	7.66761	-0.232743	1.77345	1305.36	23.8611	16.5216	17.4161	15.6508	9.43154	10.527	7.13948	7.79751	4.95314	5.36871	3.3417	3.76455	-3.36	1.99219e+07	22.8204	8.87944	4.44257
112	Flavonoids	Flavonoid glycosides	CNP0223883	Flavonoid-7-O-glucuronides	[H]OC1=C2C(=O)C([H])=C(OC2=C([H])C(OC3([H])OC([H])(C(=O)OS(=O)(=O)OC(=O)C4([H])OC([H])(OC=5C([H])=C6OC(C=7C([H])=C(O[H])C(O[H])=C([H])C7[H])=C([H])C(=O)C6=C(O[H])C5[H])C([H])(O[H])C([H])(O[H])C4([H])O[H])C([H])(O[H])C([H])(O[H])C3([H])O[H])=C1[H])C=8C([H])=C(O[H])C(O[H])=C([H])C8[H]	13.1104	-5.93306	13.1104	0.0991129	0.0722647	986.775	952.503	986.106	364	0	0.505828	-0.506893	0.506893	0.505828	0.463768	0.84058	1.2029	32.252	9.98804	2.52056	-2.38774	2.3767	-2.61723	7.82295	-0.271037	0.958547	3048.23	49.9626	34.192	35.0085	32.4918	19.6054	20.9387	15.2303	16.3801	10.5633	11.3	7.1224	7.74847	-7.73	6.19128e+14	47.7519	18.0615	9.30861
113	Flavonoids	Biflavonoids and polyflavonoids	CNP0155598	Biflavonoids and polyflavonoids	[H]OC=1C(O[H])=C([H])C(=C([H])C1O[H])C2([H])OC3=C(C(O[H])=C(C(O[H])=C3[H])C4([H])C=5C(OC([H])(C=6C([H])=C(O[H])C(O[H])=C(O[H])C6[H])C4([H])O[H])=C([H])C(O[H])=C([H])C5O[H])C([H])(SC([H])([H])C=7C([H])=C([H])C([H])=C([H])C7[H])C2([H])O[H]	12.1314	-1.79011	12.1314	0.01418	0.104286	732.716	700.46	732.151	270	0	0.199777	-0.507679	0.507679	0.199777	0.5	1	1.55769	32.1666	9.77279	2.47351	-2.40315	2.59887	-2.3597	7.98372	0.00548743	1.40303	2146.22	37.1701	26.6907	27.5072	24.743	15.7389	16.7876	12.515	13.6449	9.2244	10.5981	6.8047	8.10351	-6.03	2.87702e+11	34.4203	12.9398	5.73604
114	Flavonoids	O-methylated flavonoids	CNP0247710	6-O-methylated flavonoids	[H]OC=1C(OC([H])([H])[H])=C(OS(=O)(=O)O[H])C([H])=C2OC(C=3C([H])=C(OC([H])([H])[H])C(OS(=O)(=O)O[H])=C([H])C3[H])=C([H])C(=O)C12	12.6151	-5.00722	12.6151	0.10965	0.40369	490.42	476.308	489.988	172	0	0.446111	-0.50355	0.50355	0.446111	0.84375	1.46875	2.03125	32.2533	10.0938	2.23084	-2.12531	2.42759	-2.08838	7.81063	0.343471	2.21789	1470.55	23.8446	16.1274	17.7604	14.8248	8.22686	10.9572	5.99236	8.03662	3.95521	4.73556	2.77952	3.49483	-3.53	5.85786e+06	23.1398	8.19258	4.8553
115	Flavonoids	Pyranoflavonoids	CNP0404102	Pyranoflavonoids	[H]OC=1C(=O)C=2C(OC1C=3C([H])=C(O[H])C(O[H])=C([H])C3[H])=C4C(OC(=O)C([H])([H])C4([H])C=5C([H])=C([H])C(SC([H])([H])[H])=C([H])C5[H])=C([H])C2O[H]	13.0795	-0.891208	13.0795	0.0224132	0.14564	478.478	460.334	478.072	172	0	0.311663	-0.50689	0.50689	0.311663	0.911765	1.64706	2.32353	32.1664	9.84782	2.34126	-2.25925	2.47048	-2.21657	7.98211	-0.135139	1.82331	1521.46	24.1455	17.7334	18.5499	16.2781	10.2074	11.4322	7.82798	8.70763	5.82126	6.56483	4.16284	4.57109	-4.11	4.94858e+07	21.7209	8.03336	3.41107
116	Flavonoids	O-methylated flavonoids	CNP0359762	3-O-methylated flavonoids	[H]OC=1C(O[H])=C2C(=O)C(OC([H])([H])[H])=C(OC2=C([H])C1OS(=O)(=O)O[H])C=3C([H])=C(O[H])C(O[H])=C([H])C3[H]	12.6987	-5.05713	12.6987	0.0934842	0.308661	412.328	400.232	412.01	148	0	0.446111	-0.50426	0.50426	0.446111	1	1.67857	2.25	32.2518	10.0806	2.25114	-2.1223	2.43665	-2.09611	7.8083	0.357595	2.38843	1258.05	20.8006	13.9032	14.7197	13.0299	7.32125	8.6864	5.45317	6.4753	3.69144	4.08162	2.50134	2.85529	-3.64	1.10449e+06	19.1308	6.50885	3.21168
117	Flavonoids	Flavonoid glycosides	CNP0333956	Flavonoid-8-O-glucuronides	[H]OC(=O)C1([H])OC([H])(OC=2C=3OC(C=4C([H])=C([H])C(O[H])=C([H])C4[H])=C([H])C(=O)C3C(O[H])=C([H])C2O[H])C([H])(OS(=O)(=O)O[H])C([H])(O[H])C1([H])OS(=O)(=O)O[H]	12.8479	-5.53035	12.8479	0.14042	0.155741	622.491	604.347	621.993	222	0	0.397444	-0.507966	0.507966	0.397444	0.878049	1.46341	2.02439	32.2533	9.98723	2.53932	-2.40182	2.42278	-2.62952	7.80717	-0.260675	1.87427	1762.56	30.4384	19.7886	21.4216	18.9472	10.815	13.5453	8.31874	10.4146	5.53133	6.46218	3.888	4.86896	-4.02	4.14448e+08	29.9505	10.755	6.49449
118	Flavonoids	O-methylated flavonoids	CNP0333011	7-O-methylated flavonoids	[H]OC=1C(OC([H])([H])[H])=C(OC([H])([H])[H])C([H])=C2OC(=C(OS(=O)(=O)O[H])C(=O)C12)C=3C([H])=C(O[H])C(O[H])=C([H])C3[H]	12.912	-5.16793	12.912	0.00333466	0.345751	426.355	412.243	426.026	154	0	0.446245	-0.50426	0.50426	0.446245	0.965517	1.65517	2.2069	32.2518	10.0809	2.26877	-2.13762	2.44002	-2.15538	7.80831	0.333872	2.47317	1275	21.5077	14.8642	15.6807	13.5679	7.71002	9.07517	5.63781	6.65994	3.88608	4.26337	2.66117	3.02316	-3.64	1.88154e+06	20.1035	7.07041	3.57594
119	Flavonoids	O-methylated flavonoids	CNP0296141	7-O-methylated flavonoids	[H]OS(=O)(=O)OC=1C(OC([H])([H])[H])=C(OC([H])([H])[H])C([H])=C2OC([H])(C=3C([H])=C([H])C(OC([H])([H])[H])=C([H])C3[H])C([H])([H])C(=O)C12	12.8093	-4.92227	12.8093	0.0494149	0.716968	410.4	392.256	410.067	150	0	0.446135	-0.496768	0.496768	0.446135	1.03571	1.71429	2.25	32.2518	9.94802	2.35581	-2.27598	2.49307	-2.22299	7.80836	0.0844939	2.09373	996.707	20.4743	15.2927	16.1092	13.2677	8.06696	9.43211	5.83235	6.85448	4.18479	4.56208	2.95065	3.32029	-2.98	1.47188e+06	19.7725	7.56471	3.82499
120	Flavonoids	Biflavonoids and polyflavonoids	CNP0104462	Biflavonoids and polyflavonoids	[H]OC=1C(O[H])=C([H])C(C(=O)OC2([H])C([H])(OC=3C(=C(O[H])C([H])=C(O[H])C3[H])C2([H])C4=C5OC([H])(C=6C([H])=C(O[H])C(O[H])=C(O[H])C6[H])C([H])(O[H])C([H])(SC([H])([H])C([H])([H])O[H])C5=C(O[H])C([H])=C4O[H])C=7C([H])=C(O[H])C(O[H])=C(O[H])C7[H])=C([H])C1O[H]	14.0064	-1.93924	14.0064	0.0572892	0.0783365	838.749	804.477	838.141	310	0	0.338361	-0.507679	0.507679	0.338361	0.576271	1.0678	1.61017	32.1666	9.76737	2.5053	-2.42658	2.61135	-2.39846	7.9914	-0.0286186	1.531	2436.78	42.7724	29.8239	30.6404	27.9069	17.2522	18.3009	13.5567	14.8062	9.85045	11.1424	7.25806	8.35175	-7.16	5.66828e+12	40.0516	14.9726	6.87225
121	Flavonoids	O-methylated flavonoids	CNP0270810	3'-O-methylated flavonoids	[H]OC=1C(OC([H])([H])[H])=C([H])C(C=2OC=3C(C(=O)C2OS(=O)(=O)O[H])=C(O[H])C([H])=C(OS(=O)(=O)O[H])C3[H])=C([H])C1[H]	12.8294	-5.22703	12.8294	0.0760269	0.369717	476.393	464.297	475.972	166	0	0.446245	-0.506889	0.506889	0.446245	0.903226	1.54839	2.12903	32.2533	10.0857	2.25364	-2.11994	2.38726	-2.15578	7.81062	0.372566	2.39638	1453.09	23.1375	15.1663	16.7993	14.2868	7.83809	10.5684	5.81373	7.85798	3.7385	4.51885	2.61744	3.31886	-3.53	3.42379e+06	22.1619	7.62032	4.79888
122	Flavonoids	O-methylated flavonoids	CNP0202656	7-O-methylated flavonoids	[H]OC1=C2C(=O)C(OS(=O)(=O)O[H])=C(OC2=C([H])C(OC([H])([H])[H])=C1[H])C=3C([H])=C(OC([H])([H])[H])C(OC([H])([H])[H])=C([H])C3[H]	12.881	-5.07527	12.881	0.0978494	0.566329	424.383	408.255	424.046	154	0	0.446245	-0.50689	0.50689	0.446245	0.965517	1.65517	2.24138	32.2518	10.0848	2.24838	-2.12767	2.3878	-2.15396	7.80831	0.354656	2.4019	1243.71	21.3446	15.4554	16.2719	13.6784	7.95253	9.31768	5.68992	6.71205	3.97648	4.35377	2.72418	3.08617	-3.44	2.1552e+06	20.2983	7.5262	3.9074
123	Flavonoids	Flavans	CNP0276841	Catechins	[H]OC=1C(O[H])=C([H])C([H])=C(C1[H])C2([H])OC=3C(=C(O[H])C([H])=C(O[H])C3[H])C([H])(SC([H])([H])C([H])([H])N([H])[H])C2([H])O[H]	10.8051	-1.03849	10.8051	0.164335	0.450888	365.407	346.255	365.093	134	0	0.157305	-0.507679	0.507679	0.157305	1	1.76	2.44	32.1666	9.92988	2.40194	-2.36747	2.51886	-2.3325	7.99142	0.0174274	2.05558	783.974	18.1375	13.1629	13.9794	11.9179	7.66183	8.71058	5.73397	6.98342	4.00708	5.35215	2.87685	4.01033	-2.29	392578	17.5304	6.90957	3.27979
124	Flavonoids	Flavans	CNP0134391	Catechin gallates	[H]OC=1C(O[H])=C([H])C(C(=O)OC2([H])C([H])(OC=3C(=C(O[H])C([H])=C(O[H])C3[H])C2([H])SC([H])([H])C=4C([H])=C([H])C([H])=C([H])C4[H])C=5C([H])=C(O[H])C(O[H])=C([H])C5[H])=C([H])C1O[H]	13.3146	-1.17483	13.3146	0.118378	0.124379	564.568	540.376	564.109	206	0	0.33838	-0.507679	0.507679	0.33838	0.775	1.475	2.15	32.1666	9.92524	2.44358	-2.38976	2.54104	-2.36975	7.98374	-0.0203035	1.61425	1550.08	28.5513	20.6308	21.4473	19.1171	11.9791	13.0278	9.11354	10.2434	6.38911	7.75218	4.45897	5.81494	-4.9	7.87271e+08	26.697	10.6963	5.18557
125	Flavonoids	Flavones	CNP0075737	Flavones	[H]C=1C(C=2OC=3C(C(=O)C2OS(=O)(=O)C=4C([H])=C([H])C(=C([H])C4[H])C([H])([H])[H])=C([H])C([H])=C([H])C3[H])=C([H])C([H])=C(C1[H])C([H])([H])[H]	13.1032	-4.2199	13.1032	0.0365604	0.453324	406.459	388.315	406.087	146	0	0.338979	-0.451823	0.451823	0.338979	0.793103	1.37931	2.03448	32.24	10.0837	2.24509	-2.11821	2.32357	-2.16513	7.86728	0.471543	1.93108	1349.56	20.5956	15.8777	16.6942	13.8482	8.99071	10.399	6.80213	8.34845	4.57262	5.80822	2.95836	3.89479	-3.38	3.77163e+06	18.959	7.21899	3.66591
126	Flavonoids	O-methylated flavonoids	CNP0143044	6-O-methylated flavonoids	[H]OC=1C(OC([H])([H])[H])=C(O[H])C([H])=C2OC(C=3C([H])=C(OS(=O)(=O)O[H])C(OS(=O)(=O)O[H])=C([H])C3[H])=C([H])C(=O)C12	12.4801	-5.14479	12.4801	0.0739487	0.369717	476.393	464.297	475.972	166	0	0.446108	-0.504063	0.504063	0.446108	0.903226	1.51613	2.09677	32.2533	10.0945	2.21414	-2.11302	2.41636	-2.11193	7.81199	0.346144	2.22125	1453.09	23.1375	15.1663	16.7993	14.2868	7.83809	10.5684	5.80923	7.85348	3.74977	4.53012	2.63692	3.35868	-3.53	3.39243e+06	22.1619	7.62032	4.79888
127	Flavonoids	O-methylated flavonoids	CNP0280770	7-O-methylated flavonoids	[H]OC1=C2C(=O)C(OS(=O)(=O)O[H])=C(OC2=C([H])C(OC([H])([H])[H])=C1[H])C=3C([H])=C([H])C(O[H])=C([H])C3[H]	12.677	-5.04837	12.677	0.0755112	0.579269	380.33	368.234	380.02	136	0	0.446245	-0.507966	0.507966	0.446245	1.07692	1.73077	2.30769	32.2518	10.0924	2.24013	-2.10857	2.36119	-2.1534	7.80831	0.380044	2.41148	1145.04	19.0601	13.1635	13.98	12.1917	7.03472	8.39987	5.16703	6.18916	3.46025	3.83753	2.35952	2.72151	-3.24	497248	17.5788	6.24232	3.27371
128	Flavonoids	Flavones	CNP0255436	Flavones	[H]OC1=C(OS(=O)(=O)O[H])C=2OC(C=3C([H])=C(O[H])C(O[H])=C([H])C3[H])=C([H])C(=O)C2C(O[H])=C1[H]	12.2937	-5.08339	12.2937	0.111054	0.329253	382.302	372.222	381.999	136	0	0.446241	-0.506888	0.506888	0.446241	0.884615	1.57692	2.19231	32.2518	10.0946	2.22888	-2.10188	2.41119	-2.08667	7.80841	0.36725	2.36966	1193.25	19.2233	12.5723	13.3888	12.0644	6.78623	8.15138	5.13753	6.15965	3.36469	3.74197	2.28435	2.65604	-3.44	420966	17.3852	5.82348	3.07714
129	Flavonoids	Flavones	CNP0164757	Flavonols	[H]OC=1C(=O)C2=C(O[H])C(O[H])=C(OS(=O)(=O)O[H])C([H])=C2OC1C=3C([H])=C([H])C(O[H])=C([H])C3[H]	12.32	-5.03849	12.32	0.080758	0.329253	382.302	372.222	381.999	136	0	0.446111	-0.507966	0.507966	0.446111	0.923077	1.53846	2.11538	32.2518	10.0876	2.24081	-2.10341	2.42943	-2.07907	7.8083	0.358016	2.34314	1176	19.2233	12.5723	13.3888	12.0812	6.79222	8.15736	5.11191	6.13404	3.3969	3.78708	2.27655	2.63051	-3.44	447838	17.3852	5.82348	2.95893
130	Flavonoids	O-methylated flavonoids	CNP0279618	4'-O-methylated flavonoids	[H]OC1=C2C(=O)C([H])=C(OC2=C([H])C(O[H])=C1[H])C=3C([H])=C(OS(=O)(=O)O[H])C(OC([H])([H])[H])=C([H])C3[H]	12.2484	-4.80125	12.2484	0.00957483	0.579269	380.33	368.234	380.02	136	0	0.446107	-0.507678	0.507678	0.446107	1.03846	1.76923	2.42308	32.2518	10.0994	2.16581	-2.09991	2.34878	-2.07505	7.80829	0.360045	2.20384	1162.29	19.0601	13.1635	13.98	12.1749	7.02874	8.39389	5.18964	6.21176	3.43785	3.82803	2.40474	2.76189	-3.24	463313	17.5788	6.24232	3.40937
131	Flavonoids	O-methylated flavonoids	CNP0111941	5-O-methylated flavonoids	[H]OC=1C(OS(=O)(=O)O[H])=C([H])C(C=2OC=3C(C(=O)C2OC([H])([H])[H])=C(OC([H])([H])[H])C([H])=C(O[H])C3[H])=C([H])C1[H]	12.8622	-4.90495	12.8622	0.0223035	0.532757	410.356	396.244	410.031	148	0	0.446107	-0.507678	0.507678	0.446107	1	1.71429	2.32143	32.2518	10.0843	2.21971	-2.12211	2.38513	-2.09134	7.80829	0.37057	2.32133	1226.9	20.6375	14.4944	15.3109	13.1404	7.56376	8.92891	5.50829	6.53042	3.74342	4.13359	2.62527	2.98567	-3.44	1.22279e+06	19.3251	6.94228	3.5228
132	Flavonoids	Flavans	CNP0181214	Catechin gallates	[H]OC=1C(O[H])=C([H])C(C(=O)OC2([H])C([H])(OC=3C(=C(O[H])C([H])=C(O[H])C3[H])C2([H])SC([H])([H])C([H])([H])O[H])C=4C([H])=C(O[H])C(O[H])=C(O[H])C4[H])=C([H])C1O[H]	13.0823	-1.33942	13.0823	0.016467	0.164128	534.495	512.319	534.083	196	0	0.33838	-0.507679	0.507679	0.33838	0.810811	1.37838	1.94595	32.1666	9.92333	2.44511	-2.38907	2.53991	-2.37145	7.99141	-0.0203463	1.85414	1311.79	27.0158	18.7683	19.5848	17.5101	10.6714	11.7201	8.07095	9.3204	5.59797	6.87931	3.95057	5.10143	-4.36	1.16564e+08	25.7245	9.9493	4.85836
133	Flavonoids	Flavonoid glycosides	CNP0309751	Flavonoid-7-O-glycosides	[H]OC1=C2C(=O)C([H])=C(OC2=C([H])C(OC3([H])OC([H])(C([H])(O[H])C([H])(O[H])C3([H])OS(=O)(=O)O[H])C([H])([H])O[H])=C1[H])C=4C([H])=C(OC([H])([H])[H])C(O[H])=C([H])C4[H]	12.7169	-5.15396	12.7169	0.0349437	0.214366	542.471	520.295	542.073	200	0	0.397444	-0.506893	0.506893	0.397444	1.02703	1.75676	2.40541	32.2518	9.99214	2.48083	-2.40197	2.35484	-2.60828	7.80465	-0.27119	1.74879	1466.21	27.0682	18.9155	19.732	17.4112	10.5458	11.9109	7.99017	9.03808	5.5571	6.02252	3.81284	4.29822	-3.44	1.0314e+08	26.6182	10.1377	5.4699
134	Flavonoids	Flavones	CNP0286386	Flavones	[H]OC1=C2C(=O)C([H])=C(OC2=C([H])C(OS(=O)(=O)O[H])=C1[H])C=3C([H])=C([H])C(O[H])=C([H])C3[H]	12.1793	-4.79844	12.1793	0.0308974	0.61101	350.304	340.224	350.01	124	0	0.445979	-0.507966	0.507966	0.445979	1	1.66667	2.29167	32.2518	10.1071	2.15266	-2.0695	2.31385	-2.07059	7.80824	0.385214	2.21371	1080.9	17.4828	11.8326	12.6491	11.2262	6.4997	7.86485	4.84837	5.8705	3.13673	3.5398	2.18116	2.52059	-3.04	184989	15.8405	5.54878	3.16472
135	Flavonoids	Flavonoid glycosides	CNP0337128	Flavonoid-3-O-glucuronides	[H]OC(=O)C1([H])OC([H])(OC=2C(=O)C=3C(OC2C=4C([H])=C(O[H])C(O[H])=C([H])C4[H])=C([H])C(OS(=O)(=O)O[H])=C([H])C3O[H])C([H])(O[H])C([H])(O[H])C1([H])O[H]	13.4027	-5.05374	13.4027	0.17078	0.133429	558.426	540.282	558.032	204	0	0.445979	-0.506889	0.506889	0.445979	0.921053	1.60526	2.21053	32.2518	9.98716	2.48285	-2.37913	2.39295	-2.60892	7.80825	-0.270837	1.93098	1578.31	28.1016	18.5254	19.3419	17.6734	10.2982	11.6633	7.97247	8.9946	5.39254	5.7956	3.65482	3.99424	-4.13	1.28273e+08	26.9196	9.63331	5.00858
136	Flavonoids	Flavans	CNP0001343	Catechins	[H]OC=1C(OS(=O)(=O)O[H])=C([H])C(=C([H])C1[H])C2([H])OC=3C(=C(O[H])C([H])=C(O[H])C3[H])C([H])([H])C2([H])O[H]	10.8294	-4.85001	10.8294	0.015356	0.498174	370.335	356.223	370.036	134	0	0.446107	-0.507679	0.507679	0.446107	1.08	1.8	2.48	32.2518	9.93647	2.32389	-2.31078	2.42497	-2.29965	7.80828	0.0197	1.97887	922.84	18.353	12.5259	13.3424	11.6368	7.03209	8.39724	5.48974	6.51186	3.69435	4.08453	2.63642	2.99682	-2.69	275401	17.1434	5.98934	3.55011
137	Flavonoids	Flavans	CNP0218790	Flavan-3-ols	[H]OC1=C2C(OC([H])(C=3C([H])=C([H])C(O[H])=C([H])C3[H])C([H])(O[H])C2([H])SC([H])([H])C([H])([H])O[H])=C([H])C(O[H])=C1[H]	10.755	-0.977745	10.755	0.0626997	0.573944	350.392	332.248	350.082	128	0	0.150936	-0.507967	0.507967	0.150936	1	1.70833	2.375	32.1666	9.93174	2.39957	-2.36679	2.51565	-2.33086	7.99136	0.0174824	2.03428	717.766	17.2672	12.6629	13.4794	11.5072	7.42954	8.47829	5.51228	6.76173	3.87413	5.16608	2.80808	3.91089	-2.09	267794	16.7568	6.80138	3.10172
138	Flavonoids	Flavans	CNP0341057	Catechins	[H]OC=1C(O[H])=C([H])C([H])=C(C1[H])C2([H])OC=3C(=C(O[H])C([H])=C(O[H])C3C([H])(SC([H])([H])C([H])([H])O[H])C([H])([H])[H])C([H])(SC([H])([H])C([H])([H])O[H])C2([H])O[H]	11.0969	-1.15585	11.0969	0.0416657	0.286759	470.565	444.357	470.107	170	0	0.157305	-0.507343	0.507343	0.157305	0.935484	1.64516	2.29032	32.1678	9.90552	2.42463	-2.38454	2.56287	-2.33798	7.99364	0.0166537	2.1478	922.738	22.7064	16.8025	18.4355	14.7941	9.69909	11.7966	7.10011	9.79825	5.04667	7.49259	3.64078	5.58788	-1.98	6.5576e+06	23.6783	10.0932	4.77668
139	Flavonoids	Flavones	CNP0160895	Flavones	[H]OC1=C2C(=O)C(OS(=O)(=O)O[H])=C(OC2=C([H])C(O[H])=C1[H])C=3C([H])=C([H])C(O[H])=C([H])C3[H]	12.5478	-5.0684	12.5478	0.0977564	0.507363	366.303	356.223	366.005	130	0	0.446245	-0.507966	0.507966	0.446245	0.96	1.6	2.2	32.2518	10.0928	2.2385	-2.10147	2.35863	-2.15274	7.80831	0.380394	2.42278	1128.36	18.353	12.2024	13.0189	11.6537	6.64596	8.01111	4.9854	6.00753	3.23579	3.61308	2.2521	2.6141	-3.24	281131	16.612	5.68509	3.20305
140	Flavonoids	O-methylated flavonoids	CNP0314334	4'-O-methylated flavonoids	[H]OC=1C=2C(=O)C([H])=C(OC2C([H])=C(O[H])C1S(=O)(=O)O[H])C=3C([H])=C([H])C(OC([H])([H])[H])=C([H])C3[H]	12.3045	-4.93682	12.3045	0.137554	0.60172	364.331	352.235	364.025	130	0	0.301484	-0.506197	0.506197	0.301484	1.08	1.72	2.28	32.2398	10.1053	2.25566	-2.08748	2.37962	-2.05149	7.85655	0.412561	2.28876	1127.49	18.353	12.7552	13.5717	11.7186	6.86806	8.30812	5.12503	6.48341	3.55972	4.47812	2.42306	3.09268	-3.04	313773	16.8051	5.79509	2.90141
141	Flavonoids	O-methylated flavonoids	CNP0167314	7-O-methylated flavonoids	[H]OC=1C(OC([H])([H])[H])=C(OC([H])([H])[H])C([H])=C2OC(=C(OS(=O)(=O)O[H])C(=O)C12)C=3C([H])=C(OC([H])([H])[H])C(O[H])=C([H])C3[H]	13.0128	-5.14224	13.0128	0.0109165	0.481029	440.382	424.254	440.041	160	0	0.446245	-0.504254	0.504254	0.446245	0.933333	1.6	2.16667	32.2518	10.0803	2.26982	-2.14073	2.44091	-2.15565	7.80831	0.33387	2.4639	1291.96	22.2148	15.8253	16.6418	14.1059	8.09879	9.46393	5.82095	6.84307	4.09039	4.46767	2.81536	3.17735	-3.64	3.22564e+06	21.0781	7.64752	3.64859
142	Flavonoids	Flavonoid glycosides	CNP0168278	Flavonoid-3-O-glycosides	[H]OC1=C2C(=O)C(OC3([H])OC([H])(C([H])(O[H])C([H])(O[H])C3([H])O[H])C([H])([H])OC4([H])OC([H])(C([H])(O[H])C([H])(O[H])C4([H])O[H])C([H])([H])OS(=O)(=O)O[H])=C(OC2=C([H])C(O[H])=C1[H])C=5C([H])=C([H])C(O[H])=C([H])C5[H]	13.5993	-4.97761	13.5993	0.140843	0.102957	690.585	660.345	690.11	258	0	0.396945	-0.507966	0.507966	0.396945	0.723404	1.29787	1.91489	32.2518	9.98126	2.48312	-2.42303	2.37369	-2.61976	7.80444	-0.322058	1.40843	1743.39	34.3692	23.7064	24.5229	22.0504	13.6699	15.035	10.6672	11.7583	7.42416	7.8581	4.98055	5.28664	-3.64	1.2448e+10	34.6879	13.4648	7.27943
143	Flavonoids	Flavonoid glycosides	CNP0286816	Flavonoid-3-O-glycosides	[H]OC=1C(O[H])=C([H])C([H])=C(C=2OC=3C(C(=O)C2OC4([H])OC([H])(C([H])(O[H])C([H])(OS(=O)(=O)O[H])C4([H])O[H])C([H])([H])O[H])=C(O[H])C([H])=C(O[H])C3[H])C1[H]	13.3711	-5.22538	13.3711	0.0815641	0.140811	544.443	524.283	544.052	200	0	0.397313	-0.507678	0.507678	0.397313	0.945946	1.64865	2.27027	32.2518	9.99097	2.48532	-2.4016	2.3913	-2.61042	7.80465	-0.27246	1.88732	1498.05	27.2313	18.3243	19.1408	17.3008	10.3032	11.6684	7.94407	8.99198	5.44381	5.90924	3.75067	4.25917	-3.64	8.99182e+07	26.4238	9.67258	5.11541
144	Flavonoids	O-methylated flavonoids	CNP0027311	2'-O-methylated flavonoids	[H]C=1C(=O)C=2C(OC1C=3C(OC([H])([H])[H])=C([H])C([H])=C([H])C3[H])=C([H])C([H])=C(C2[H])N([H])S(=O)(=O)C=4C([H])=C([H])C(=C([H])C4[H])C([H])([H])[H]	12.7197	-3.77093	12.7197	0.145141	0.509867	421.474	402.322	421.098	152	0	0.26139	-0.495991	0.495991	0.26139	0.933333	1.66667	2.4	32.2333	10.101	2.15704	-2.10325	2.30763	-2.12924	7.92332	0.414633	1.72526	1389.55	21.3028	16.3777	17.1942	14.3693	9.18043	10.6636	6.80467	8.48708	4.68306	6.08026	3.1322	4.18171	-3.58	6.20109e+06	19.7242	7.68263	3.79362
145	Flavonoids	O-methylated flavonoids	CNP0033391	4'-O-methylated flavonoids	[H]C=1C(=O)C=2C(OC1C=3C([H])=C([H])C(OC([H])([H])[H])=C([H])C3[H])=C([H])C([H])=C(C2[H])N([H])S(=O)(=O)C=4C([H])=C([H])C(Cl)=C([H])C4[H]	12.6447	-3.82253	12.6447	0.0637824	0.474605	441.892	425.764	441.044	152	0	0.261391	-0.496768	0.496768	0.261391	0.933333	1.63333	2.3	35.4957	10.1109	2.15193	-2.094	2.26244	-2.12828	7.92333	0.414574	1.6815	1378.23	21.3028	15.7557	17.3281	14.3525	8.86343	10.7246	6.47376	8.5926	4.47782	6.12699	2.94514	4.12063	-3.29	6.16148e+06	20.002	7.85305	4.03006
146	Flavonoids	Flavones	CNP0141209	Flavones	[H]OC1=C2C(=O)C([H])=C(OC2=C([H])C(OS(=O)(=O)O[H])=C1[H])C=3C([H])=C(OS(=O)(=O)O[H])C(O[H])=C([H])C3[H]	12.3259	-4.95257	12.3259	0.0148527	0.409448	446.367	436.287	445.961	154	0	0.446107	-0.506892	0.506892	0.446107	0.827586	1.48276	2.10345	32.2533	10.1	2.17563	-2.08799	2.34813	-2.07471	7.81059	0.370501	2.18302	1386.8	21.5601	13.8354	15.4684	13.3213	7.30307	10.0334	5.49507	7.53933	3.42432	4.21757	2.40306	3.10289	-3.33	1.30512e+06	20.4054	6.92682	4.74892
147	Flavonoids	Flavones	CNP0314720	Flavones	[H]OC1=C2C(=O)C(OS(=O)(=O)O[H])=C(OC2=C([H])C(OS(=O)(=O)O[H])=C1[H])C=3C([H])=C(O[H])C(O[H])=C([H])C3[H]	12.7287	-5.25272	12.7287	0.218944	0.263519	462.366	452.286	461.956	160	0	0.446245	-0.506889	0.506889	0.446245	0.8	1.43333	2	32.2533	10.0864	2.25231	-2.11359	2.38427	-2.15551	7.81062	0.377863	2.39779	1435.62	22.4304	14.2053	15.8383	13.7488	7.44932	10.1796	5.63059	7.67485	3.53419	4.31454	2.46325	3.16467	-3.53	1.99233e+06	21.1854	7.06239	4.3807
148	Flavonoids	Flavonoid glycosides	CNP0187376	Flavonoid-7-O-glucuronides	[H]OC(=O)C1([H])OC([H])(OC=2C([H])=C3OC(C=4C([H])=C([H])C(O[H])=C([H])C4[H])=C([H])C(=O)C3=C(O[H])C2[H])C([H])(OS(=O)(=O)O[H])C([H])(O[H])C1([H])O[H]	12.5923	-5.23639	12.5923	0.03117	0.231693	526.428	508.284	526.042	192	0	0.397444	-0.507966	0.507966	0.397444	1	1.66667	2.27778	32.2518	9.98795	2.50817	-2.39145	2.33787	-2.61855	7.80465	-0.265078	1.74993	1462.45	26.3611	17.7857	18.6022	16.8352	10.0086	11.3738	7.68823	8.73614	5.20921	5.67464	3.59228	4.07767	-3.73	5.79481e+07	25.3655	9.37937	5.10557
149	Flavonoids	Flavones	CNP0211268	Flavonols	[H]OC=1C(=O)C=2C(OC1C=3C([H])=C(O[H])C(OS(=O)(=O)O[H])=C([H])C3[H])=C([H])C(O[H])=C([H])C2O[H]	12.2428	-4.86877	12.2428	0.05137	0.416973	382.302	372.222	381.999	136	0	0.446107	-0.507678	0.507678	0.446107	0.961538	1.65385	2.26923	32.2518	10.0865	2.20154	-2.09129	2.37755	-2.06453	7.80829	0.370719	2.21325	1193.25	19.2233	12.5723	13.3888	12.0644	6.78623	8.15138	5.14052	6.16265	3.35157	3.74175	2.31333	2.68117	-3.44	414243	17.3852	5.82348	3.07714
150	Flavonoids	O-methylated flavonoids	CNP0155988	7-O-methylated flavonoids	[H]OC=1C(OC([H])([H])[H])=C([H])C([H])=C(C=2OC=3C(C(=O)C2OS(=O)(=O)O[H])=C(O[H])C([H])=C(OC([H])([H])[H])C3[H])C1[H]	12.7802	-5.10096	12.7802	0.0400553	0.532757	410.356	396.244	410.031	148	0	0.446245	-0.50689	0.50689	0.446245	1	1.71429	2.28571	32.2518	10.0856	2.24679	-2.11771	2.38443	-2.15363	7.80831	0.372899	2.40176	1226.9	20.6375	14.4944	15.3109	13.1404	7.56376	8.92891	5.50679	6.52891	3.7718	4.14908	2.57794	2.93994	-3.44	1.24211e+06	19.3251	6.94228	3.5228
151	Flavonoids	O-methylated flavonoids	CNP0307203	6-O-methylated flavonoids	[H]OC=1C(OC([H])([H])[H])=C(OS(=O)(=O)O[H])C([H])=C2OC(C=3C([H])=C([H])C(O[H])=C([H])C3[H])=C([H])C(=O)C12	12.3919	-4.91103	12.3919	0.0167644	0.579269	380.33	368.234	380.02	136	0	0.446111	-0.507966	0.507966	0.446111	1.07692	1.73077	2.30769	32.2518	10.1005	2.22394	-2.11673	2.42254	-2.08675	7.8083	0.343528	2.29185	1145.04	19.0601	13.1635	13.98	12.1917	7.03472	8.39987	5.16253	6.18466	3.4638	3.85397	2.40206	2.75277	-3.24	485501	17.5788	6.24232	3.27371
152	Flavonoids	O-methylated flavonoids	CNP0270638	2'-O-methylated flavonoids	[H]C=1C(=O)C=2C(OC1C=3C(OC([H])([H])[H])=C([H])C([H])=C([H])C3[H])=C([H])C([H])=C(C2[H])N([H])S(=O)(=O)C=4C([H])=C([H])C([H])=C([H])C4[H]	12.6823	-3.75417	12.6823	0.137641	0.533982	407.447	390.311	407.083	146	0	0.261389	-0.495991	0.495991	0.261389	0.896552	1.62069	2.37931	32.2333	10.101	2.15376	-2.10095	2.30722	-2.12765	7.92331	0.414633	1.74504	1344.76	20.4325	15.455	16.2715	13.9755	8.76974	10.2529	6.30467	7.98708	4.40528	5.80248	3.01442	4.08498	-3.58	4.40448e+06	18.768	7.44352	3.72298
153	Flavonoids	Flavonoid glycosides	CNP0232289	Flavonoid-7-O-glycosides	[H]OC1=C2C(=O)C(OS(=O)(=O)O[H])=C(OC2=C([H])C(OC3([H])OC([H])([H])C([H])(O[H])C([H])(O[H])C3([H])O[H])=C1[H])C=4C([H])=C([H])C(O[H])=C([H])C4[H]	12.9842	-5.16722	12.9842	0.0735252	0.253244	498.418	480.274	498.047	182	0	0.446245	-0.507966	0.507966	0.446245	1	1.67647	2.32353	32.2518	10.0575	2.38861	-2.34446	2.36962	-2.54334	7.80832	-0.241522	1.8441	1380.33	24.7837	16.9299	17.7464	15.9414	9.5694	10.9345	7.33102	8.35314	4.93102	5.30831	3.32677	3.68876	-3.4	2.51565e+07	23.748	8.75089	4.62952
154	Flavonoids	Flavans	CNP0242791	Catechin gallates	[H]OC=1C(O[H])=C([H])C(C(=O)OC2([H])C([H])(OC=3C(=C(O[H])C([H])=C(O[H])C3[H])C2([H])SC([H])([H])C([H])([H])O[H])C=4C([H])=C(O[H])C(O[H])=C([H])C4[H])=C([H])C1O[H]	13.0648	-1.22313	13.0648	0.0627092	0.175642	518.496	496.32	518.088	190	0	0.33838	-0.507679	0.507679	0.33838	0.861111	1.55556	2.19444	32.1666	9.92528	2.44232	-2.38881	2.53435	-2.37134	7.99141	-0.020305	1.8287	1286.46	26.1455	18.3984	19.2149	17.0995	10.5311	11.5798	7.91134	9.16079	5.50543	6.78677	3.8784	5.02926	-4.16	7.97481e+07	24.9486	9.83527	4.67788
155	Flavonoids	O-methylated flavonoids	CNP0033581	2'-O-methylated flavonoids	[H]C=1C(=O)C=2C(OC1C=3C(OC([H])([H])[H])=C([H])C([H])=C([H])C3[H])=C([H])C([H])=C(C2[H])N([H])S(=O)(=O)C=4C([H])=C([H])C(Cl)=C([H])C4[H]	12.7051	-3.82957	12.7051	0.0606962	0.474605	441.892	425.764	441.044	152	0	0.261391	-0.495991	0.495991	0.261391	0.966667	1.7	2.43333	35.4957	10.101	2.15828	-2.10239	2.30815	-2.12841	7.92333	0.414633	1.72526	1395.48	21.3028	15.7557	17.3281	14.3693	8.86941	10.7305	6.44554	8.56438	4.47571	6.12489	3.02853	4.20402	-3.29	6.20109e+06	20.002	7.85305	3.8962
156	Flavonoids	Sulfated flavonoids	CNP0206559	3-sulfated flavonoids	[H]OC1=C2C(=O)C(OS(=O)(=O)O[H])=C(OC2=C([H])C(OS(=O)(=O)O[H])=C1[H])C=3C([H])=C(OS(=O)(=O)O[H])C(O[H])=C([H])C3[H]	12.8528	-5.38616	12.8528	0.44936	0.253091	542.43	532.35	541.913	184	0	0.446245	-0.506889	0.506889	0.446245	0.735294	1.32353	1.88235	32.2547	10.0864	2.25975	-2.12083	2.39137	-2.15652	7.81296	0.370465	2.38397	1683.65	25.6375	15.8383	18.2878	15.4333	8.11242	12.2079	6.12067	9.18705	3.71367	4.8842	2.63415	3.69597	-3.62	9.52493e+06	25.0114	8.30461	5.8357
157	Flavonoids	O-methylated flavonoids	CNP0259123	7-O-methylated flavonoids	[H]OC1=C2C(=O)C(OS(=O)(=O)O[H])=C(OC2=C([H])C(OC([H])([H])[H])=C1[H])C=3C([H])=C([H])C(OC([H])([H])[H])=C([H])C3[H]	12.7578	-5.02834	12.7578	0.0644854	0.625688	394.357	380.245	394.036	142	0	0.446245	-0.50689	0.50689	0.446245	1	1.62963	2.18519	32.2518	10.0919	2.24067	-2.11159	2.36204	-2.15352	7.80831	0.380024	2.37201	1161.71	19.7672	14.1245	14.941	12.7297	7.42349	8.78864	5.34866	6.37079	3.68296	4.06025	2.48911	2.8511	-3.24	868556	18.5481	6.81706	3.66133
158	Flavonoids	Flavonoid glycosides	CNP0222839	Flavonoid-3-O-glycosides	[H]OC1=C2C(=O)C(OC3([H])OC([H])(C([H])(O[H])C([H])(O[H])C3([H])O[H])C([H])([H])OS(=O)(=O)O[H])=C(OC2=C([H])C(O[H])=C1[H])C=4C([H])=C([H])C(O[H])=C([H])C4[H]	13.3245	-4.94962	13.3245	0.120864	0.201437	528.444	508.284	528.057	194	0	0.396945	-0.507966	0.507966	0.396945	0.916667	1.58333	2.22222	32.2518	9.99129	2.45865	-2.39329	2.37057	-2.60056	7.80443	-0.275978	1.80578	1431.73	26.3611	17.9544	18.7709	16.8521	10.1579	11.5231	7.81914	8.91031	5.3309	5.76484	3.59892	3.90501	-3.44	6.07353e+07	25.6469	9.54815	5.07186
159	Flavonoids	Flavonoid glycosides	CNP0199595	Flavonoid-3-O-glucuronides	[H]OC(=O)C1([H])OC([H])(OC=2C(=O)C=3C(OC2C=4C([H])=C(OC([H])([H])[H])C(O[H])=C([H])C4[H])=C([H])C(OS(=O)(=O)O[H])=C([H])C3O[H])C([H])(O[H])C([H])(O[H])C1([H])O[H]	13.5035	-5.0406	13.5035	0.027863	0.17314	572.453	552.293	572.047	210	0	0.445979	-0.506889	0.506889	0.445979	1	1.69231	2.30769	32.2518	9.98715	2.48293	-2.37916	2.39566	-2.60892	7.80825	-0.270837	1.94272	1595.82	28.8087	19.4865	20.303	18.2114	10.687	12.0521	8.1556	9.17773	5.59684	5.99991	3.80901	4.14843	-4.13	2.19028e+08	27.8928	10.2093	5.39277
160	Flavonoids	Flavans	CNP0302023	Epigallocatechins	[H]OC=1C(O[H])=C([H])C(=C([H])C1O[H])C2([H])OC=3C(=C(O[H])C([H])=C(O[H])C3[H])C([H])(SC([H])([H])C=4C([H])=C([H])C([H])=C([H])C4[H])C2([H])O[H]	11.1066	-1.16204	11.1066	0.180941	0.347103	428.462	408.302	428.093	156	0	0.199777	-0.507679	0.507679	0.199777	0.833333	1.5	2.16667	32.1666	9.92782	2.40712	-2.36861	2.5317	-2.32913	7.9837	0.0172897	1.74146	1047.58	21.4135	15.6351	16.4516	14.3462	9.15809	10.2068	7.03072	8.16059	4.95674	6.33041	3.51426	4.82218	-3.23	5.7713e+06	20.0595	7.88846	3.668
161	Flavonoids	O-methylated flavonoids	CNP0224661	3'-O-methylated flavonoids	[H]OC1=C2C(=O)C(OS(=O)(=O)O[H])=C(OC2=C([H])C(O[H])=C1[H])C=3C([H])=C(OC([H])([H])[H])C(OS(=O)(=O)O[H])=C([H])C3[H]	12.771	-5.22703	12.771	0.13887	0.369717	476.393	464.297	475.972	166	0	0.446245	-0.507678	0.507678	0.446245	0.903226	1.54839	2.12903	32.2533	10.0857	2.25278	-2.12505	2.39034	-2.15399	7.81064	0.359693	2.34702	1453.09	23.1375	15.1663	16.7993	14.2868	7.83809	10.5684	5.81523	7.85949	3.7272	4.49467	2.63043	3.35702	-3.53	3.40088e+06	22.1619	7.62032	4.79888
162	Flavonoids	Flavans	CNP0156929	Catechins	[H]OC=1C(O[H])=C([H])C(=C([H])C1SC([H])([H])C([H])([H])O[H])C2([H])OC=3C(=C(O[H])C([H])=C(O[H])C3[H])C([H])([H])C2([H])O[H]	10.4005	-0.997613	10.4005	0.0936718	0.355586	366.391	348.247	366.077	134	0	0.170843	-0.507679	0.507679	0.170843	1.04	1.8	2.52	32.1665	9.93594	2.32623	-2.31307	2.44423	-2.29953	7.99013	0.0195332	1.97282	793.051	18.1375	13.0852	13.9017	11.9011	7.59469	8.58029	5.71035	6.8471	3.94141	4.95031	2.79227	3.56417	-2.29	385587	17.5304	6.90957	3.41307
163	Flavonoids	O-methylated flavonoids	CNP0148556	8-O-methylated flavonoids	[H]OC1=C(OC([H])([H])[H])C=2OC(C=3C([H])=C([H])C(OC([H])([H])[H])=C([H])C3[H])=C([H])C(=O)C2C(OC([H])([H])[H])=C1S(=O)(=O)O[H]	12.756	-4.9365	12.756	0.138437	0.610728	408.384	392.256	408.052	148	0	0.301644	-0.503098	0.503098	0.301644	0.964286	1.57143	2.07143	32.2398	10.0968	2.31483	-2.14897	2.46547	-2.09262	7.85666	0.348292	2.4325	1208.77	20.6375	15.0472	15.8637	13.2221	7.79185	9.23191	5.62682	6.9852	4.05808	4.95273	2.82118	3.5779	-3.24	1.41376e+06	19.5196	7.05781	3.12123
164	Flavonoids	Flavonoid glycosides	CNP0399598	Flavonoid-3-O-glycosides	[H]OC1=C2C(=O)C(OC3(OC([H])(C([H])(O[H])C([H])(O[H])C3([H])O[H])C([H])([H])OC4([H])OC([H])(C([H])(O[H])C([H])(O[H])C4([H])O[H])C([H])([H])[H])S(=O)(=O)O[H])=C(OC2=C([H])C(O[H])=C1[H])C=5C([H])=C([H])C(O[H])=C([H])C5[H]	13.7403	-5.89333	13.7403	0.0794573	0.119144	674.586	644.346	674.115	252	0	0.370297	-0.507966	0.507966	0.370297	0.869565	1.52174	2.15217	32.2401	9.98065	2.64304	-2.45942	2.41536	-2.70331	7.86543	-0.328299	1.60758	1758.97	33.8776	23.5137	24.3302	21.4619	13.4799	14.92	10.752	12.2712	7.61637	8.75652	5.09619	5.97463	-3.6	6.97676e+09	33.7544	12.2072	5.75404
165	Flavonoids	Flavonoid glycosides	CNP0280632	Flavonoid-3-O-glycosides	[H]OC1=C2C(=O)C(OC3([H])OC([H])(C([H])(O[H])C([H])(O[H])C3([H])OS(=O)(=O)O[H])C([H])([H])[H])=C(OC2=C([H])C(O[H])=C1[H])C=4C([H])=C([H])C(O[H])=C([H])C4[H]	13.3627	-5.17433	13.3627	0.11314	0.258838	512.445	492.285	512.062	188	0	0.397444	-0.507966	0.507966	0.397444	0.971429	1.62857	2.25714	32.2518	9.9981	2.47407	-2.39588	2.3739	-2.59438	7.80465	-0.261587	1.90771	1413.89	25.654	17.8001	18.6166	16.3521	10.0158	11.381	7.77154	8.81945	5.29835	5.76377	3.63433	4.11972	-3.4	3.6123e+07	24.716	8.99331	4.88233
166	Flavonoids	Flavonoid glycosides	CNP0328563	Flavonoid-8-O-glucuronides	[H]OC(=O)C1([H])OC([H])(OC=2C=3OC(C=4C([H])=C([H])C(OC([H])([H])[H])=C([H])C4[H])=C([H])C(=O)C3C(O[H])=C([H])C2O[H])C([H])(OS(=O)(=O)O[H])C([H])(O[H])C1([H])O[H]	12.86	-5.32232	12.86	0.0748417	0.209525	556.454	536.294	556.052	204	0	0.397444	-0.506888	0.506888	0.397444	1.02632	1.68421	2.26316	32.2518	9.98753	2.51203	-2.39169	2.42036	-2.61868	7.80465	-0.265086	1.86224	1529.07	27.9384	19.1166	19.9331	17.8008	10.5437	11.9088	8.00239	9.0503	5.54644	6.01186	3.7858	4.27119	-3.93	1.52161e+08	27.1141	10.0862	5.21208
167	Flavonoids	Flavans	CNP0367951	Catechins	[H]OC=1C(O[H])=C([H])C([H])=C(C1[H])C2([H])OC=3C(SC4([H])OC([H])(C([H])(O[H])C([H])(O[H])C4([H])O[H])C([H])([H])O[H])=C(O[H])C([H])=C(O[H])C3C([H])([H])C2([H])O[H]	10.6051	-1.62598	10.6051	0.0163657	0.250873	484.479	460.287	484.104	180	0	0.157305	-0.507384	0.507384	0.157305	0.848485	1.57576	2.24242	32.1667	9.93543	2.44866	-2.39868	2.51248	-2.57011	7.99624	-0.205245	1.70165	1029.76	24.0242	17.0147	17.8312	15.6163	10.0353	10.9149	7.92482	9.03339	5.71359	6.9661	3.89785	5.08687	-2.45	1.9626e+07	23.6996	9.06384	4.26114
168	Flavonoids	O-methylated flavonoids	CNP0198731	4'-O-methylated flavonoids	[H]C=1C(=O)C=2C(OC1C=3C([H])=C([H])C(OC([H])([H])[H])=C([H])C3[H])=C([H])C([H])=C(C2[H])N([H])S(=O)(=O)C=4C([H])=C([H])C(=C([H])C4[H])C([H])([H])[H]	12.6593	-3.76389	12.6593	0.148227	0.509867	421.474	402.322	421.098	152	0	0.26139	-0.496768	0.496768	0.26139	0.9	1.6	2.26667	32.2333	10.1109	2.15043	-2.09533	2.26079	-2.12912	7.92332	0.414574	1.6815	1372.3	21.3028	16.3777	17.1942	14.3525	9.17445	10.6576	6.83289	8.51529	4.68516	6.08236	3.04881	4.09832	-3.58	6.16148e+06	19.7242	7.68263	3.92461
169	Flavonoids	Flavones	CNP0157203	Flavonols	[H]OC=1C(=O)C=2C(OC1C=3C([H])=C([H])C(O[H])=C([H])C3[H])=C([H])C(OS(=O)(=O)O[H])=C([H])C2O[H]	12.2789	-4.85599	12.2789	0.0482787	0.507363	366.303	356.223	366.005	130	0	0.445979	-0.507966	0.507966	0.445979	1	1.64	2.24	32.2518	10.0929	2.19845	-2.08606	2.35414	-2.07457	7.80824	0.384887	2.28647	1128.36	18.353	12.2024	13.0189	11.6537	6.64596	8.01111	4.98239	6.00452	3.25513	3.6582	2.24287	2.58229	-3.24	285388	16.612	5.68509	3.20305
170	Flavonoids	O-methylated flavonoids	CNP0030073	2'-O-methylated flavonoids	[H]C=1C(=O)C=2C(OC1C=3C(OC([H])([H])[H])=C([H])C([H])=C([H])C3[H])=C([H])C([H])=C(C2[H])N([H])S(=O)(=O)C=4C([H])=C([H])C(F)=C([H])C4[H]	13.0554	-3.93759	13.0554	0.0948593	0.511998	425.437	409.309	425.073	152	0	0.261393	-0.495991	0.495991	0.261393	0.966667	1.7	2.43333	32.2333	10.101	2.15948	-2.10184	2.3076	-2.12964	7.92331	0.414632	1.72526	1395.48	21.3028	15.7557	16.5722	14.3693	8.86941	10.3526	6.44554	8.12794	4.47571	5.87291	3.02853	4.07803	-3.65	6.20109e+06	19.6571	7.64168	3.76904
171	Flavonoids	O-methylated flavonoids	CNP0264810	6-O-methylated flavonoids	[H]OC=1C(OC([H])([H])[H])=C(O[H])C([H])=C2OC(=C(OC([H])([H])[H])C(=O)C12)C=3C([H])=C(OC([H])([H])[H])C(OS(=O)(=O)O[H])=C([H])C3[H]	12.9125	-4.79733	12.9125	0.101229	0.481029	440.382	424.254	440.041	160	0	0.446107	-0.504063	0.504063	0.446107	0.933333	1.6	2.16667	32.2518	10.0794	2.24229	-2.13482	2.43578	-2.08901	7.80829	0.345346	2.29634	1291.96	22.2148	15.8253	16.6418	14.1059	8.09879	9.46393	5.82095	6.84307	4.07942	4.4696	2.85409	3.21869	-3.64	3.14852e+06	21.0781	7.64752	3.64859
172	Flavonoids	O-methylated flavonoids	CNP0239109	6-O-methylated flavonoids	[H]OC=1C(OC([H])([H])[H])=C(O[H])C([H])=C2OC(C=3C([H])=C([H])C(OS(=O)(=O)O[H])=C([H])C3[H])=C([H])C(=O)C12	12.3335	-4.64722	12.3335	0.0679977	0.579269	380.33	368.234	380.02	136	0	0.445975	-0.504063	0.504063	0.445975	1.07692	1.73077	2.30769	32.2518	10.1005	2.18256	-2.09355	2.40916	-2.05955	7.80823	0.346157	2.10758	1145.04	19.0601	13.1635	13.98	12.1917	7.03472	8.39987	5.16103	6.18316	3.47173	3.87479	2.41106	2.76538	-3.24	486262	17.5788	6.24232	3.27371
173	Flavonoids	O-methylated flavonoids	CNP0333232	3'-O-methylated flavonoids	[H]OC1=C2C(=O)C([H])=C(OC2=C([H])C(OS(=O)(=O)O[H])=C1[H])C=3C([H])=C(OC([H])([H])[H])C(O[H])=C([H])C3[H]	12.3025	-4.82398	12.3025	0.0733385	0.579269	380.33	368.234	380.02	136	0	0.445979	-0.506892	0.506892	0.445979	1.03846	1.76923	2.42308	32.2518	10.0993	2.16031	-2.08513	2.34162	-2.07078	7.80824	0.37332	2.21381	1162.29	19.0601	13.1635	13.98	12.1749	7.02874	8.39389	5.18813	6.21026	3.44915	3.85222	2.38636	2.72578	-3.24	468830	17.5788	6.24232	3.40937
174	Flavonoids	Flavans	CNP0010362	Catechins	[H]OC=1C(OS(=O)(=O)O[H])=C([H])C([H])=C(C1[H])C2([H])OC=3C(=C(O[H])C([H])=C(O[H])C3[H])C([H])([H])C2([H])O[H]	10.7028	-4.79387	10.7028	0.0378432	0.498174	370.335	356.223	370.036	134	0	0.446107	-0.507679	0.507679	0.446107	1.08	1.8	2.44	32.2518	9.93648	2.32248	-2.31043	2.42445	-2.29905	7.80828	0.0196746	1.9281	922.84	18.353	12.5259	13.3424	11.6368	7.03209	8.39724	5.48974	6.51186	3.69348	4.08366	2.64382	3.01167	-2.69	274682	17.1434	5.98934	3.55011
175	Flavonoids	O-methylated flavonoids	CNP0299557	7-O-methylated flavonoids	[H]OC=1C(OC([H])([H])[H])=C(OC([H])([H])[H])C([H])=C2OC(=C(OS(=O)(=O)O[H])C(=O)C12)C=3C([H])=C([H])C(O[H])=C([H])C3[H]	12.8895	-5.0953	12.8895	0.0516243	0.532757	410.356	396.244	410.031	148	0	0.446245	-0.507966	0.507966	0.446245	1	1.64286	2.17857	32.2518	10.0864	2.26473	-2.13572	2.43461	-2.15529	7.80831	0.333877	2.45516	1209.65	20.6375	14.4944	15.3109	13.1572	7.56975	8.9349	5.48119	6.50332	3.77797	4.15526	2.6093	2.97129	-3.44	1.28451e+06	19.3251	6.94228	3.39713
176	Flavonoids	Biflavonoids and polyflavonoids	CNP0232672	Biflavonoids and polyflavonoids	[H]OC=1C(O[H])=C([H])C(=C([H])C1O[H])C2([H])OC=3C(=C(O[H])C([H])=C(O[H])C3C4([H])C=5C(OC([H])(C=6C([H])=C(O[H])C(O[H])=C(O[H])C6[H])C4([H])O[H])=C([H])C(O[H])=C([H])C5O[H])C([H])(SC([H])([H])C([H])([H])O[H])C2([H])O[H]	11.933	-1.81015	11.933	0.0360308	0.129801	686.644	656.404	686.131	254	0	0.199777	-0.507679	0.507679	0.199777	0.541667	1.04167	1.58333	32.1666	9.76983	2.48333	-2.41687	2.60367	-2.37338	7.99139	0.00049424	1.61029	1867.56	34.7643	24.4583	25.2748	22.7254	14.2909	15.3396	11.3143	12.5637	8.32673	9.61867	6.23768	7.33137	-5.29	2.92734e+10	32.6431	12.0597	5.23754
177	Flavonoids	Flavonoid glycosides	CNP0288926	Flavonoid-8-O-glycosides	[H]OC1=C(OC2([H])OC([H])(C([H])(O[H])C([H])(O[H])C2([H])O[H])C([H])([H])O[H])C=3OC(C=4C([H])=C(OS(=O)(=O)O[H])C(O[H])=C([H])C4[H])=C([H])C(=O)C3C(O[H])=C1[H]	12.8274	-5.02838	12.8274	0.0721548	0.172052	544.443	524.283	544.052	200	0	0.446107	-0.506888	0.506888	0.446107	0.918919	1.62162	2.27027	32.2518	9.99192	2.44953	-2.39084	2.42287	-2.59586	7.8083	-0.277081	1.84405	1496.05	27.2313	18.3243	19.1408	17.3008	10.3063	11.6714	7.93166	8.95379	5.43799	5.82816	3.66418	4.02458	-3.64	9.20762e+07	26.4238	9.67258	5.11541
178	Flavonoids	Flavans	CNP0154677	Catechins	[H]OC=1C(O[H])=C([H])C([H])=C(C1[H])C2([H])OC=3C(=C(O[H])C([H])=C(O[H])C3[H])C([H])(SC([H])([H])C=4C([H])=C([H])C([H])=C([H])C4[H])C2([H])O[H]	11.0973	-1.04574	11.0973	0.155785	0.412369	412.463	392.303	412.098	150	0	0.157305	-0.507679	0.507679	0.157305	0.827586	1.58621	2.31034	32.1666	9.92984	2.40373	-2.36826	2.52614	-2.32897	7.9837	0.017397	1.72044	1023.31	20.5432	15.2652	16.0817	13.9356	9.01782	10.0666	6.87111	8.00098	4.8642	6.23787	3.44209	4.75001	-3.03	3.94522e+06	19.2935	7.77005	3.7886
179	Flavonoids	Flavans	CNP0414722	Catechins	[H]OC=1C(O[H])=C(SC([H])([H])C([H])([H])O[H])C([H])=C(C1SC([H])([H])C([H])([H])O[H])C2([H])OC=3C(=C(O[H])C([H])=C(O[H])C3[H])C([H])([H])C2([H])O[H]	10.6917	-1.07773	10.6917	0.0525541	0.249314	442.511	420.335	442.076	158	0	0.172462	-0.507679	0.507679	0.172462	0.931034	1.62069	2.31034	32.1678	9.93435	2.35067	-2.32511	2.49633	-2.30498	7.99497	0.0179817	2.079	889.243	21.129	15.2775	16.9105	13.8666	8.82637	10.7976	6.38591	8.62784	4.40149	6.51481	3.14154	4.76699	-1.98	2.64198e+06	21.7223	9.22507	4.45962
180	Flavonoids	Flavones	CNP0177856	Flavones	[H]OC1=C2C(=O)C([H])=C(OC2=C([H])C(OC(=O)C([H])(N([H])S(=O)(=O)C=3C([H])=C([H])C(=C([H])C3[H])C([H])([H])[H])C([H])(C([H])([H])[H])C([H])([H])[H])=C1[H])C=4C([H])=C([H])C([H])=C([H])C4[H]	12.9968	-4.00335	12.9968	0.0186261	0.281028	507.564	482.364	507.135	186	0	0.329343	-0.506893	0.506893	0.329343	1	1.66667	2.30556	32.2333	10.0637	2.30171	-2.20616	2.31162	-2.45828	7.89161	-0.136861	1.64378	1574.76	26.0348	19.8879	20.7044	17.0466	11.2194	12.7026	8.73359	10.4476	5.59413	7.05113	3.63571	4.96887	-3.95	8.01157e+07	25.1522	9.96276	5.31875
181	Flavonoids	Flavones	CNP0361219	Flavones	[H]OC1=C2C(=O)C([H])=C(OC2=C([H])C(OC(=O)C([H])([H])C([H])([H])C([H])([H])C([H])([H])C([H])([H])N([H])S(=O)(=O)C=3C([H])=C([H])C(=C([H])C3[H])C([H])([H])[H])=C1[H])C=4C([H])=C([H])C([H])=C([H])C4[H]	12.5404	-3.56378	12.5404	0.00700896	0.172512	521.591	494.375	521.151	192	0	0.310682	-0.506893	0.506893	0.310682	0.972973	1.7027	2.43243	32.2333	10.1098	2.15235	-2.08712	2.30922	-2.24349	7.89107	-0.134034	1.3008	1560.46	26.4156	20.2687	21.0852	17.7252	11.8611	13.3443	8.65202	10.419	5.75441	7.23134	3.80797	4.8821	-3.95	1.59218e+08	26.1226	11.4054	6.63394
182	Flavonoids	O-methylated flavonoids	CNP0133663	4'-O-methylated flavonoids	[H]OC1=C2C(=O)C([H])=C(OC2=C([H])C(OS(=O)(=O)O[H])=C1[H])C=3C([H])=C(O[H])C(OC([H])([H])[H])=C([H])C3[H]	12.2826	-4.82616	12.2826	0.0452395	0.579269	380.33	368.234	380.02	136	0	0.445979	-0.506892	0.506892	0.445979	1.03846	1.76923	2.38462	32.2518	10.0994	2.15989	-2.08316	2.34107	-2.07073	7.80824	0.373289	2.19616	1162.29	19.0601	13.1635	13.98	12.1749	7.02874	8.39389	5.18813	6.21026	3.44828	3.85135	2.39872	2.73815	-3.24	465510	17.5788	6.24232	3.40937
183	Flavonoids	O-methylated flavonoids	CNP0237129	7-O-methylated flavonoids	[H]OC1=C2C(=O)C(OS(=O)(=O)O[H])=C(OC2=C([H])C(OC([H])([H])[H])=C1[H])C=3C([H])=C(O[H])C(O[H])=C([H])C3[H]	12.6994	-5.12099	12.6994	0.0506855	0.377192	396.329	384.233	396.015	142	0	0.446245	-0.50689	0.50689	0.446245	1	1.7037	2.2963	32.2518	10.0861	2.24573	-2.11264	2.38179	-2.15349	7.80831	0.379898	2.43097	1210.08	19.9304	13.5333	14.3498	12.6024	7.175	8.54015	5.32365	6.34578	3.56836	3.94564	2.41139	2.77338	-3.44	728917	18.354	6.37442	3.45203
184	Flavonoids	Flavones	CNP0190370	Flavonols	[H]OC=1C(=O)C2=C(O[H])C(OC([H])([H])[H])=C(OS(=O)(=O)O[H])C([H])=C2OC1C=3C([H])=C(O[H])C(O[H])=C([H])C3[H]	12.5139	-5.00726	12.5139	0.0144852	0.308661	412.328	400.232	412.01	148	0	0.446111	-0.50426	0.50426	0.446111	1	1.67857	2.25	32.2518	10.0815	2.25273	-2.12644	2.44132	-2.09044	7.80831	0.343124	2.37331	1258.05	20.8006	13.9032	14.7197	13.0299	7.32125	8.6864	5.45317	6.4753	3.69031	4.08049	2.51639	2.8671	-3.64	1.09424e+06	19.1308	6.50885	3.21168
185	Flavonoids	O-methylated flavonoids	CNP0392001	6-O-methylated flavonoids	[H]OC=1C(OC([H])([H])[H])=C(OS(=O)(=O)O[H])C([H])=C2OC(C=3C([H])=C(OC([H])([H])[H])C(O[H])=C([H])C3[H])=C([H])C(=O)C12	12.5151	-4.93657	12.5151	0.0399745	0.532757	410.356	396.244	410.031	148	0	0.446111	-0.504254	0.504254	0.446111	1	1.71429	2.32143	32.2518	10.0939	2.22655	-2.12065	2.42615	-2.08691	7.8083	0.343524	2.28613	1226.9	20.6375	14.4944	15.3109	13.1404	7.56376	8.92891	5.50229	6.52442	3.77621	4.16639	2.60726	2.95796	-3.44	1.22497e+06	19.3251	6.94228	3.5228
186	Study	Flavans			O=C1CC(C2=CC=C(OS(=O)(O)=O)C=C2)OC3=C1C(O)=CC(O)=C3	12.1973	-4.61411	12.1973	0.00960869	0.714935	352.32	340.224	352.025	126	0	0.445975	-0.507679	0.507679	0.445975	1.125	1.79167	2.41667	32.2518	9.95259	2.30358	-2.25755	2.41203	-2.20056	7.80822	0.0844613	1.87594	901.816	17.4828	12.0397	12.8562	11.2262	6.75441	8.11956	5.15193	6.17405	3.43839	3.84146	2.47073	2.82504	-2.78	184456	16.091	5.69365	3.26297
187	Study	Flavans			O=C1CC(C2=CC=C(O)C=C2)OC3=C1C(O)=CC(OS(=O)(O)=O)=C3	12.2557	-4.78382	12.2557	0.0378595	0.714935	352.32	340.224	352.025	126	0	0.445979	-0.507967	0.507967	0.445979	1.125	1.79167	2.41667	32.2518	9.95258	2.30988	-2.25945	2.41731	-2.20382	7.80823	0.084491	1.98588	901.816	17.4828	12.0397	12.8562	11.2262	6.75441	8.11956	5.15193	6.17405	3.44013	3.8432	2.45934	2.79877	-2.78	184989	16.091	5.69365	3.26297
[truncated: 164 more columns]
